# Supplementary material for: (6S,7S,8S,8aS)-6-Ethyl-3-oxo-1,2,3,5,6,7,8,8a-octa­hydro­indolizine-7,8-diyl diacetate
Source: Acta Crystallogr Sect E Struct Rep Online. 2012 Feb 10;68(Pt 3):o662–3. doi: 10.1107/S1600536812005144 (PMC3295453; doi:10.1107/S1600536812005144)
Supplement: Supplementary file 1 [file e-68-0o662-sup1.cif]

##############################################################################
#                                                                            #
# This CIF contains the data in a paper accepted for publication in          #
# Acta Crystallographica Section E. It conforms to the requirements of       #
# Notes for Authors for Acta Crystallographica Section E, and has been       #
# peer reviewed under the auspices of the IUCr Commission on Journals.       #
#                                                                            #
# Full details of the Crystallographic Information File format               #
# are given in the paper "The Crystallographic Information File (CIF):       #
# a New Standard Archive File for Crystallography" by S. R. Hall, F. H.      #
# Allen and I. D. Brown [Acta Cryst. (1991), A47, 655-685].                  #
#                                                                            #
# The current version of the core CIF dictionary is obtainable from          #
# ftp://ftp.iucr.org/pub/cif_core.dic.                                       #
#                                                                            #
# Software is freely available for graphical display of the structure(s)     #
# in this CIF. For information consult the CIF software page                 #
# http://www.iucr.org/resources/cif/software.                                #
#                                                                            #
# This file may be used for bona fide research purposes within the           #
# scientific community so long as proper attribution is given to the journal # 
# article from which it was obtained.                                        #
#                                                                            #
##############################################################################
data_I
_audit_creation_method     SHELXL-97
_chemical_name_systematic
;
(6<i>S</i>,7<i>S</i>,8<i>S</i>,8a<i>S</i>)-6-Ethyl-3-oxo-
1,2,3,5,6,7,8,8a-octahydroindolizine-7,8-diyl diacetate
;
_chemical_name_common     ?
_chemical_formula_moiety     'C14 H21 N O5'
_chemical_formula_sum     'C14 H21 N O5'
_chemical_formula_iupac     'C14 H21 N O5'
_chemical_formula_weight     283.32
_chemical_melting_point     ?
_symmetry_cell_setting     monoclinic
_symmetry_space_group_name_H-M     'P 21'
_symmetry_space_group_name_Hall     'P 2yb'
loop_
    _symmetry_equiv_pos_as_xyz
    'x, y, z'
    '-x, y+1/2, -z'
_cell_length_a     11.5157(2)
_cell_length_b     9.82390(10)
_cell_length_c     14.0922(2)
_cell_angle_alpha     90.00
_cell_angle_beta     99.035(2)
_cell_angle_gamma     90.00
_cell_volume     1574.46(4)
_cell_formula_units_Z     4
_cell_measurement_reflns_used     37222
_cell_measurement_theta_min     4.08
_cell_measurement_theta_max     26.37
_cell_measurement_temperature     298(2)
_exptl_crystal_description     prism
_exptl_crystal_colour     colourless
_exptl_crystal_size_max     0.40
_exptl_crystal_size_mid     0.30
_exptl_crystal_size_min     0.20
_exptl_crystal_density_diffrn     1.195
_exptl_crystal_density_meas     ?
_exptl_crystal_density_method     'not measured'
_exptl_crystal_F_000     608
_exptl_absorpt_coefficient_mu     0.090
_exptl_absorpt_correction_type     multi-scan
_exptl_absorpt_process_details
;
(CrysAlis PRO; Oxford Diffraction, 2009)
;
_exptl_absorpt_correction_T_min     0.952
_exptl_absorpt_correction_T_max     0.984
_diffrn_ambient_temperature     298(2)
_diffrn_radiation_type     MoK\a
_diffrn_radiation_wavelength     0.71073
_diffrn_radiation_source     'fine-focus sealed tube'
_diffrn_radiation_monochromator     graphite
_diffrn_measurement_device_type     'Oxford Diffraction Gemini R CCD'
_diffrn_measurement_method
;
Rotation method data acquisition using \w and \f
;
_diffrn_detector_area_resol_mean     10.4340
_diffrn_reflns_number     37222
_diffrn_reflns_av_R_equivalents     0.0276
_diffrn_reflns_av_sigmaI/netI     0.0142
_diffrn_reflns_theta_min     4.08
_diffrn_reflns_theta_max     26.37
_diffrn_reflns_theta_full     26.37
_diffrn_measured_fraction_theta_max     0.995
_diffrn_measured_fraction_theta_full     0.995
_diffrn_reflns_limit_h_min     -14
_diffrn_reflns_limit_h_max     14
_diffrn_reflns_limit_k_min     -12
_diffrn_reflns_limit_k_max     12
_diffrn_reflns_limit_l_min     -17
_diffrn_reflns_limit_l_max     17
_diffrn_standards_number     0
_diffrn_standards_interval_count     .
_diffrn_standards_interval_time     .
_diffrn_standards_decay_%     0
_refine_special_details
;
Refinement of <i>F</i>^2^ against ALL reflections. The weighted <i>R</i>-factor
<i>wR</i> and goodness of fit <i>S</i> are based on <i>F</i>^2^, conventional
<i>R</i>-factors <i>R</i> are based on <i>F</i>, with <i>F</i> set to zero for
negative <i>F</i>^2^. The threshold expression of <i>F</i>^2^ >
\s(<i>F</i>^2^) is used only for calculating <i>R</i>-factors(gt) <i>etc</i>.
and is not relevant to the choice of reflections for refinement.
<i>R</i>-factors based on <i>F</i>^2^ are statistically about twice as large
as those based on <i>F</i>, and <i>R</i>- factors based on ALL data will be
even larger.
;
_reflns_number_total     3404
_reflns_number_gt     2508
_reflns_threshold_expression     I>2sigma(I)
_refine_ls_structure_factor_coef     Fsqd
_refine_ls_matrix_type     full
_refine_ls_R_factor_all     0.0521
_refine_ls_R_factor_gt     0.0371
_refine_ls_wR_factor_gt     0.0985
_refine_ls_wR_factor_ref     0.1037
_refine_ls_goodness_of_fit_ref     1.032
_refine_ls_restrained_S_all     1.032
_refine_ls_number_reflns     3404
_refine_ls_number_parameters     361
_refine_ls_number_restraints     1
_refine_ls_hydrogen_treatment     constr
_refine_ls_weighting_scheme     calc
_refine_ls_weighting_details
                 'calc w=1/[\s^2^(Fo^2^)+(0.0702P)^2^] where P=(Fo^2^+2Fc^2^)/3'
_atom_sites_solution_hydrogens     geom
_atom_sites_solution_primary     direct
_atom_sites_solution_secondary     difmap
_refine_ls_shift/su_max     0.000
_refine_ls_shift/su_mean     0.000
_refine_diff_density_max     0.113
_refine_diff_density_min     -0.142
_refine_ls_extinction_method     none
_refine_ls_extinction_coef     ?
loop_
    _atom_type_symbol
    _atom_type_description
    _atom_type_scat_dispersion_real
    _atom_type_scat_dispersion_imag
    _atom_type_scat_source
    'C' 'C' 0.0033 0.0000
                         'International Tables Vol C Tables 4.2.6.8 and 6.1.1.4'
    'H' 'H' 0.0000 0.0000
                         'International Tables Vol C Tables 4.2.6.8 and 6.1.1.4'
    'N' 'N' 0.0061 0.0000
                         'International Tables Vol C Tables 4.2.6.8 and 6.1.1.4'
    'O' 'O' 0.0106 0.0000
                         'International Tables Vol C Tables 4.2.6.8 and 6.1.1.4'
_computing_data_collection
;
CrysAlis PRO (Oxford Diffraction, 2009)
;
_computing_cell_refinement
;
CrysAlis PRO (Oxford Diffraction, 2009)
;
_computing_data_reduction
;
CrysAlis PRO (Oxford Diffraction, 2009)
;
_computing_structure_solution     'SHELXS97 (Sheldrick, 2008)'
_computing_structure_refinement     'SHELXL97 (Sheldrick, 2008)'
_computing_molecular_graphics     'DIAMOND (Brandenburg, 2001)'
_computing_publication_material
;
SHELXL97 (Sheldrick, 2008), PLATON (Spek, 2009) and WinGX
(Farrugia, 1999)
;
loop_
    _atom_site_type_symbol
    _atom_site_label
    _atom_site_fract_x
    _atom_site_fract_y
    _atom_site_fract_z
    _atom_site_U_iso_or_equiv
    _atom_site_adp_type
    _atom_site_calc_flag
    _atom_site_refinement_flags
    _atom_site_occupancy
    _atom_site_symmetry_multiplicity
    _atom_site_disorder_assembly
    _atom_site_disorder_group
    C C2 0.8545(2) -0.0286(3) 0.56842(19) 0.0737(7) Uani d . 1 1 . .
    C C3 0.7241(3) -0.0115(3) 0.5372(3) 0.0989(9) Uani d . 1 1 . .
    H H3B 0.6979 -0.0639 0.4794 0.119 Uiso calc R 1 1 . .
    H H3A 0.6813 -0.0420 0.5873 0.119 Uiso calc R 1 1 . .
    C C4 0.7043(3) 0.1376(3) 0.5183(3) 0.0889(8) Uani d . 1 1 . .
    H H4B 0.6572 0.1759 0.5630 0.107 Uiso calc R 1 1 . .
    H H4A 0.6637 0.1521 0.4534 0.107 Uiso calc R 1 1 . .
    C C5 0.8254(2) 0.2041(2) 0.53147(16) 0.0638(6) Uani d . 1 1 . .
    H H5A 0.8418 0.2376 0.4694 0.077 Uiso calc R 1 1 . .
    C C6 0.84460(18) 0.3181(2) 0.60532(14) 0.0556(5) Uani d . 1 1 . .
    H H6A 0.8144 0.2913 0.6638 0.067 Uiso calc R 1 1 . .
    C C7 0.97364(18) 0.3545(2) 0.62885(14) 0.0575(5) Uani d . 1 1 . .
    H H7A 0.9995 0.3922 0.5712 0.069 Uiso calc R 1 1 . .
    C C8 1.05094(19) 0.2324(3) 0.66341(15) 0.0631(5) Uani d . 1 1 . .
    H H8A 1.1331 0.2614 0.6681 0.076 Uiso calc R 1 1 . .
    C C9 1.0288(2) 0.1237(3) 0.58517(16) 0.0683(6) Uani d . 1 1 . .
    H H9B 1.0561 0.1560 0.5275 0.082 Uiso calc R 1 1 . .
    H H9A 1.0722 0.0417 0.6065 0.082 Uiso calc R 1 1 . .
    C C10 0.6967(2) 0.4880(3) 0.60542(19) 0.0747(7) Uani d . 1 1 . .
    C C11 0.6557(3) 0.6217(4) 0.5632(3) 0.1127(11) Uani d . 1 1 . .
    H H11C 0.5929 0.6551 0.5942 0.169 Uiso calc PR 0.50 1 . .
    H H11B 0.6281 0.6109 0.4957 0.169 Uiso calc PR 0.50 1 . .
    H H11A 0.7197 0.6854 0.5724 0.169 Uiso calc PR 0.50 1 . .
    H H11F 0.7009 0.6458 0.5140 0.169 Uiso calc PR 0.50 1 . .
    H H11E 0.6657 0.6900 0.6125 0.169 Uiso calc PR 0.50 1 . .
    H H11D 0.5741 0.6155 0.5359 0.169 Uiso calc PR 0.50 1 . .
    C C12 1.0680(2) 0.5503(3) 0.70642(16) 0.0670(6) Uani d . 1 1 . .
    C C13 1.0580(3) 0.6588(3) 0.7779(2) 0.0993(9) Uani d . 1 1 . .
    H H13C 1.1180 0.7259 0.7753 0.149 Uiso calc PR 0.50 1 . .
    H H13B 1.0673 0.6198 0.8411 0.149 Uiso calc PR 0.50 1 . .
    H H13A 0.9821 0.7011 0.7635 0.149 Uiso calc PR 0.50 1 . .
    H H13F 0.9935 0.6386 0.8113 0.149 Uiso calc PR 0.50 1 . .
    H H13E 1.0443 0.7447 0.7455 0.149 Uiso calc PR 0.50 1 . .
    H H13D 1.1295 0.6634 0.8231 0.149 Uiso calc PR 0.50 1 . .
    C C14 1.0331(3) 0.1806(3) 0.76184(18) 0.0828(7) Uani d . 1 1 . .
    H H14B 1.0357 0.2573 0.8055 0.099 Uiso calc R 1 1 . .
    H H14A 0.9557 0.1399 0.7566 0.099 Uiso calc R 1 1 . .
    C C15 1.1237(3) 0.0773(4) 0.8039(3) 0.1224(13) Uani d . 1 1 . .
    H H15C 1.1077 0.0489 0.8657 0.184 Uiso calc R 1 1 . .
    H H15B 1.2006 0.1174 0.8107 0.184 Uiso calc R 1 1 . .
    H H15A 1.1204 -0.0001 0.7620 0.184 Uiso calc R 1 1 . .
    C C16 0.5132(2) 0.5197(3) 0.86454(19) 0.0705(6) Uani d . 1 1 . .
    C C17 0.4201(2) 0.5033(3) 0.7765(2) 0.0829(7) Uani d . 1 1 . .
    H H17B 0.3542 0.5636 0.7800 0.099 Uiso calc R 1 1 . .
    H H17A 0.4523 0.5238 0.7186 0.099 Uiso calc R 1 1 . .
    C C18 0.3821(3) 0.3583(3) 0.7768(3) 0.1040(10) Uani d . 1 1 . .
    H H18B 0.3932 0.3143 0.7172 0.125 Uiso calc R 1 1 . .
    H H18A 0.2996 0.3527 0.7830 0.125 Uiso calc R 1 1 . .
    C C19 0.4576(2) 0.2884(3) 0.86243(18) 0.0696(6) Uani d . 1 1 . .
    H H19A 0.4068 0.2543 0.9068 0.084 Uiso calc R 1 1 . .
    C C20 0.5353(2) 0.1748(2) 0.83702(15) 0.0602(5) Uani d . 1 1 . .
    H H20A 0.5746 0.2018 0.7831 0.072 Uiso calc R 1 1 . .
    C C21 0.6251(2) 0.1355(2) 0.92278(15) 0.0629(6) Uani d . 1 1 . .
    H H21A 0.5844 0.0979 0.9729 0.076 Uiso calc R 1 1 . .
    C C22 0.69956(19) 0.2565(3) 0.96345(15) 0.0639(6) Uani d . 1 1 . .
    H H22A 0.7486 0.2263 1.0229 0.077 Uiso calc R 1 1 . .
    C C23 0.6164(2) 0.3658(3) 0.99042(16) 0.0716(6) Uani d . 1 1 . .
    H H23B 0.5773 0.3333 1.0422 0.086 Uiso calc R 1 1 . .
    H H23A 0.6606 0.4469 1.0124 0.086 Uiso calc R 1 1 . .
    C C24 0.4582(3) 0.0020(3) 0.7247(2) 0.0877(8) Uani d . 1 1 . .
    C C25 0.3881(4) -0.1254(4) 0.7148(3) 0.1301(14) Uani d . 1 1 . .
    H H25C 0.3881 -0.1631 0.6519 0.195 Uiso calc PR 0.50 1 . .
    H H25B 0.3087 -0.1058 0.7235 0.195 Uiso calc PR 0.50 1 . .
    H H25A 0.4220 -0.1898 0.7624 0.195 Uiso calc PR 0.50 1 . .
    H H25F 0.3578 -0.1427 0.7733 0.195 Uiso calc PR 0.50 1 . .
    H H25E 0.4371 -0.1999 0.7017 0.195 Uiso calc PR 0.50 1 . .
    H H25D 0.3239 -0.1160 0.6628 0.195 Uiso calc PR 0.50 1 . .
    C C26 0.7488(2) -0.0597(3) 0.9512(3) 0.0968(9) Uani d . 1 1 . .
    C C27 0.8059(3) -0.1700(4) 0.9024(4) 0.1403(16) Uani d . 1 1 . .
    H H27C 0.8445 -0.2322 0.9497 0.210 Uiso calc PR 0.50 1 . .
    H H27B 0.8627 -0.1310 0.8673 0.210 Uiso calc PR 0.50 1 . .
    H H27A 0.7473 -0.2178 0.8590 0.210 Uiso calc PR 0.50 1 . .
    H H27F 0.7918 -0.1551 0.8343 0.210 Uiso calc PR 0.50 1 . .
    H H27E 0.7737 -0.2564 0.9167 0.210 Uiso calc PR 0.50 1 . .
    H H27D 0.8890 -0.1695 0.9250 0.210 Uiso calc PR 0.50 1 . .
    C C28 0.7819(2) 0.3082(3) 0.89634(17) 0.0788(7) Uani d . 1 1 . .
    H H28B 0.8224 0.2311 0.8737 0.095 Uiso calc R 1 1 . .
    H H28A 0.7351 0.3503 0.8408 0.095 Uiso calc R 1 1 . .
    C C29 0.8716(3) 0.4091(5) 0.9418(3) 0.1207(13) Uani d . 1 1 . .
    H H29C 0.9133 0.4456 0.8937 0.181 Uiso calc R 1 1 . .
    H H29B 0.9260 0.3645 0.9906 0.181 Uiso calc R 1 1 . .
    H H29A 0.8328 0.4815 0.9701 0.181 Uiso calc R 1 1 . .
    N N1 0.90503(17) 0.09344(19) 0.56432(13) 0.0636(5) Uani d . 1 1 . .
    N N2 0.53009(18) 0.3980(2) 0.90770(15) 0.0708(5) Uani d . 1 1 . .
    O O1 0.9073(2) -0.1337(2) 0.59263(17) 0.1011(6) Uani d . 1 1 . .
    O O2 0.78379(13) 0.43758(17) 0.56408(11) 0.0666(4) Uani d . 1 1 . .
    O O3 0.6567(2) 0.4302(3) 0.66728(17) 0.1181(8) Uani d . 1 1 . .
    O O4 0.98020(13) 0.46046(18) 0.70120(10) 0.0679(4) Uani d . 1 1 . .
    O O5 1.14461(16) 0.5425(2) 0.65819(12) 0.0856(5) Uani d . 1 1 . .
    O O6 0.56358(19) 0.6243(2) 0.89226(16) 0.0923(6) Uani d . 1 1 . .
    O O7 0.46121(14) 0.05762(17) 0.81120(11) 0.0695(4) Uani d . 1 1 . .
    O O8 0.5052(3) 0.0493(4) 0.66446(17) 0.1501(12) Uani d . 1 1 . .
    O O9 0.69467(16) 0.0294(2) 0.88760(13) 0.0826(5) Uani d . 1 1 . .
    O O10 0.7497(2) -0.0500(3) 1.0360(2) 0.1259(9) Uani d . 1 1 . .
loop_
    _atom_site_aniso_label
    _atom_site_aniso_U_11
    _atom_site_aniso_U_22
    _atom_site_aniso_U_33
    _atom_site_aniso_U_12
    _atom_site_aniso_U_13
    _atom_site_aniso_U_23
    C2 0.0872(17) 0.0531(15) 0.0852(15) 0.0041(14) 0.0269(13) 0.0059(12)
    C3 0.0889(19) 0.0666(18) 0.144(3) -0.0067(16) 0.0265(18) 0.0090(17)
    C4 0.0780(17) 0.0680(18) 0.113(2) -0.0098(15) -0.0081(14) 0.0068(16)
    C5 0.0670(13) 0.0564(13) 0.0662(12) -0.0004(11) 0.0044(10) 0.0068(11)
    C6 0.0581(12) 0.0506(11) 0.0591(11) 0.0051(10) 0.0124(9) 0.0090(10)
    C7 0.0615(12) 0.0580(13) 0.0554(11) -0.0024(11) 0.0163(9) -0.0059(10)
    C8 0.0573(12) 0.0677(14) 0.0644(12) 0.0057(12) 0.0103(9) -0.0040(11)
    C9 0.0692(14) 0.0652(14) 0.0716(13) 0.0101(12) 0.0145(10) -0.0050(11)
    C10 0.0681(14) 0.0686(16) 0.0875(16) 0.0122(13) 0.0127(13) -0.0018(13)
    C11 0.104(2) 0.073(2) 0.161(3) 0.0268(19) 0.022(2) 0.007(2)
    C12 0.0729(14) 0.0590(14) 0.0651(12) -0.0023(13) -0.0017(11) 0.0075(11)
    C13 0.115(2) 0.0734(19) 0.106(2) -0.0096(17) 0.0070(17) -0.0213(16)
    C14 0.0967(18) 0.0839(18) 0.0657(14) 0.0198(15) 0.0066(13) 0.0070(13)
    C15 0.118(3) 0.116(3) 0.124(2) 0.016(2) -0.0097(19) 0.041(2)
    C16 0.0691(14) 0.0539(15) 0.0925(16) 0.0012(12) 0.0249(12) -0.0094(13)
    C17 0.0702(15) 0.0698(17) 0.1057(18) 0.0084(13) 0.0048(13) 0.0078(14)
    C18 0.101(2) 0.0642(17) 0.129(2) 0.0087(16) -0.0360(18) -0.0061(17)
    C19 0.0644(13) 0.0557(14) 0.0862(15) -0.0003(11) 0.0039(11) -0.0064(12)
    C20 0.0673(13) 0.0538(13) 0.0607(11) -0.0043(11) 0.0134(10) 0.0006(10)
    C21 0.0661(13) 0.0633(14) 0.0612(12) 0.0090(12) 0.0156(10) 0.0058(11)
    C22 0.0646(12) 0.0730(16) 0.0538(11) 0.0046(12) 0.0084(9) -0.0008(11)
    C23 0.0730(14) 0.0779(16) 0.0642(13) -0.0014(13) 0.0121(11) -0.0122(12)
    C24 0.105(2) 0.0780(19) 0.0827(17) -0.0088(16) 0.0217(15) -0.0191(14)
    C25 0.171(4) 0.081(2) 0.136(3) -0.035(2) 0.017(3) -0.043(2)
    C26 0.0648(16) 0.0689(19) 0.154(3) 0.0076(15) 0.0091(18) 0.018(2)
    C27 0.090(2) 0.078(2) 0.250(5) 0.0224(19) 0.018(3) -0.022(3)
    C28 0.0731(15) 0.0922(19) 0.0735(14) -0.0126(15) 0.0187(11) -0.0117(14)
    C29 0.104(2) 0.137(3) 0.126(2) -0.038(2) 0.0343(19) -0.032(3)
    N1 0.0686(11) 0.0508(11) 0.0703(10) 0.0038(9) 0.0073(9) 0.0014(8)
    N2 0.0679(12) 0.0571(12) 0.0838(13) 0.0019(10) 0.0007(10) -0.0106(10)
    O1 0.1129(15) 0.0586(11) 0.1369(17) 0.0145(12) 0.0351(13) 0.0165(12)
    O2 0.0688(9) 0.0574(9) 0.0749(9) 0.0083(8) 0.0157(7) 0.0120(8)
    O3 0.1130(15) 0.124(2) 0.1310(17) 0.0431(15) 0.0634(14) 0.0319(16)
    O4 0.0733(9) 0.0625(10) 0.0704(8) -0.0020(9) 0.0185(7) -0.0114(8)
    O5 0.0793(10) 0.0915(13) 0.0853(10) -0.0186(10) 0.0109(9) 0.0003(10)
    O6 0.0981(13) 0.0630(12) 0.1168(14) -0.0122(11) 0.0203(11) -0.0161(11)
    O7 0.0800(10) 0.0554(9) 0.0749(9) -0.0086(8) 0.0177(7) -0.0080(8)
    O8 0.203(3) 0.169(3) 0.0902(13) -0.078(3) 0.0596(16) -0.0421(18)
    O9 0.0816(11) 0.0694(11) 0.0993(11) 0.0176(10) 0.0223(9) -0.0020(10)
    O10 0.1194(18) 0.112(2) 0.1410(19) 0.0225(16) 0.0056(15) 0.0507(19)
_geom_special_details
;
All e.s.d.'s (except the e.s.d. in the dihedral angle between two l.s. planes)
are estimated using the full covariance matrix. The cell e.s.d.'s are taken
into account individually in the estimation of e.s.d.'s in distances, angles
and torsion angles; correlations between e.s.d.'s in cell parameters are only
used when they are defined by crystal symmetry. An approximate (isotropic)
treatment of cell e.s.d.'s is used for estimating e.s.d.'s involving l.s.
planes.
;
loop_
    _geom_bond_atom_site_label_1
    _geom_bond_atom_site_label_2
    _geom_bond_site_symmetry_2
    _geom_bond_distance
    _geom_bond_publ_flag
    C2 O1 . 1.220(3) ?
    C2 N1 . 1.338(3) ?
    C2 C3 . 1.506(4) ?
    C3 C4 . 1.500(5) ?
    C3 H3B . 0.9700 ?
    C3 H3A . 0.9700 ?
    C4 C5 . 1.525(4) ?
    C4 H4B . 0.9700 ?
    C4 H4A . 0.9700 ?
    C5 N1 . 1.451(3) ?
    C5 C6 . 1.521(3) ?
    C5 H5A . 0.9800 ?
    C6 O2 . 1.441(3) ?
    C6 C7 . 1.514(3) ?
    C6 H6A . 0.9800 ?
    C7 O4 . 1.450(3) ?
    C7 C8 . 1.527(3) ?
    C7 H7A . 0.9800 ?
    C8 C14 . 1.521(4) ?
    C8 C9 . 1.528(3) ?
    C8 H8A . 0.9800 ?
    C9 N1 . 1.441(3) ?
    C9 H9B . 0.9700 ?
    C9 H9A . 0.9700 ?
    C10 O3 . 1.192(3) ?
    C10 O2 . 1.332(3) ?
    C10 C11 . 1.488(4) ?
    C11 H11C . 0.9600 ?
    C11 H11B . 0.9600 ?
    C11 H11A . 0.9600 ?
    C11 H11F . 0.9600 ?
    C11 H11E . 0.9600 ?
    C11 H11D . 0.9600 ?
    C12 O5 . 1.197(3) ?
    C12 O4 . 1.336(3) ?
    C12 C13 . 1.483(4) ?
    C13 H13C . 0.9600 ?
    C13 H13B . 0.9600 ?
    C13 H13A . 0.9600 ?
    C13 H13F . 0.9600 ?
    C13 H13E . 0.9600 ?
    C13 H13D . 0.9600 ?
    C14 C15 . 1.508(5) ?
    C14 H14B . 0.9700 ?
    C14 H14A . 0.9700 ?
    C15 H15C . 0.9600 ?
    C15 H15B . 0.9600 ?
    C15 H15A . 0.9600 ?
    C16 O6 . 1.214(3) ?
    C16 N2 . 1.342(4) ?
    C16 C17 . 1.515(4) ?
    C17 C18 . 1.490(4) ?
    C17 H17B . 0.9700 ?
    C17 H17A . 0.9700 ?
    C18 C19 . 1.534(4) ?
    C18 H18B . 0.9700 ?
    C18 H18A . 0.9700 ?
    C19 N2 . 1.448(3) ?
    C19 C20 . 1.509(3) ?
    C19 H19A . 0.9800 ?
    C20 O7 . 1.445(3) ?
    C20 C21 . 1.512(3) ?
    C20 H20A . 0.9800 ?
    C21 O9 . 1.449(3) ?
    C21 C22 . 1.524(3) ?
    C21 H21A . 0.9800 ?
    C22 C23 . 1.527(3) ?
    C22 C28 . 1.527(3) ?
    C22 H22A . 0.9800 ?
    C23 N2 . 1.443(3) ?
    C23 H23B . 0.9700 ?
    C23 H23A . 0.9700 ?
    C24 O8 . 1.172(4) ?
    C24 O7 . 1.331(3) ?
    C24 C25 . 1.484(5) ?
    C25 H25C . 0.9600 ?
    C25 H25B . 0.9600 ?
    C25 H25A . 0.9600 ?
    C25 H25F . 0.9600 ?
    C25 H25E . 0.9600 ?
    C25 H25D . 0.9600 ?
    C26 O10 . 1.198(4) ?
    C26 O9 . 1.335(4) ?
    C26 C27 . 1.490(5) ?
    C27 H27C . 0.9600 ?
    C27 H27B . 0.9600 ?
    C27 H27A . 0.9600 ?
    C27 H27F . 0.9600 ?
    C27 H27E . 0.9600 ?
    C27 H27D . 0.9600 ?
    C28 C29 . 1.500(5) ?
    C28 H28B . 0.9700 ?
    C28 H28A . 0.9700 ?
    C29 H29C . 0.9600 ?
    C29 H29B . 0.9600 ?
    C29 H29A . 0.9600 ?
loop_
    _geom_angle_atom_site_label_1
    _geom_angle_atom_site_label_2
    _geom_angle_atom_site_label_3
    _geom_angle_site_symmetry_1
    _geom_angle_site_symmetry_3
    _geom_angle
    _geom_angle_publ_flag
    O1 C2 N1 . . 124.7(2) ?
    O1 C2 C3 . . 127.3(2) ?
    N1 C2 C3 . . 108.0(2) ?
    C4 C3 C2 . . 106.1(2) ?
    C4 C3 H3B . . 110.5 ?
    C2 C3 H3B . . 110.5 ?
    C4 C3 H3A . . 110.5 ?
    C2 C3 H3A . . 110.5 ?
    H3B C3 H3A . . 108.7 ?
    C3 C4 C5 . . 106.7(2) ?
    C3 C4 H4B . . 110.4 ?
    C5 C4 H4B . . 110.4 ?
    C3 C4 H4A . . 110.4 ?
    C5 C4 H4A . . 110.4 ?
    H4B C4 H4A . . 108.6 ?
    N1 C5 C6 . . 108.47(17) ?
    N1 C5 C4 . . 103.7(2) ?
    C6 C5 C4 . . 115.5(2) ?
    N1 C5 H5A . . 109.6 ?
    C6 C5 H5A . . 109.6 ?
    C4 C5 H5A . . 109.6 ?
    O2 C6 C7 . . 107.10(17) ?
    O2 C6 C5 . . 108.32(15) ?
    C7 C6 C5 . . 110.86(17) ?
    O2 C6 H6A . . 110.2 ?
    C7 C6 H6A . . 110.2 ?
    C5 C6 H6A . . 110.2 ?
    O4 C7 C6 . . 105.33(16) ?
    O4 C7 C8 . . 112.09(16) ?
    C6 C7 C8 . . 112.78(18) ?
    O4 C7 H7A . . 108.8 ?
    C6 C7 H7A . . 108.8 ?
    C8 C7 H7A . . 108.8 ?
    C14 C8 C7 . . 113.47(19) ?
    C14 C8 C9 . . 113.1(2) ?
    C7 C8 C9 . . 107.24(16) ?
    C14 C8 H8A . . 107.6 ?
    C7 C8 H8A . . 107.6 ?
    C9 C8 H8A . . 107.6 ?
    N1 C9 C8 . . 109.81(18) ?
    N1 C9 H9B . . 109.7 ?
    C8 C9 H9B . . 109.7 ?
    N1 C9 H9A . . 109.7 ?
    C8 C9 H9A . . 109.7 ?
    H9B C9 H9A . . 108.2 ?
    O3 C10 O2 . . 123.1(2) ?
    O3 C10 C11 . . 125.4(3) ?
    O2 C10 C11 . . 111.5(3) ?
    C10 C11 H11C . . 109.5 ?
    C10 C11 H11B . . 109.5 ?
    H11C C11 H11B . . 109.5 ?
    C10 C11 H11A . . 109.5 ?
    H11C C11 H11A . . 109.5 ?
    H11B C11 H11A . . 109.5 ?
    C10 C11 H11F . . 109.5 ?
    H11C C11 H11F . . 141.1 ?
    H11B C11 H11F . . 56.3 ?
    H11A C11 H11F . . 56.3 ?
    C10 C11 H11E . . 109.5 ?
    H11C C11 H11E . . 56.3 ?
    H11B C11 H11E . . 141.1 ?
    H11A C11 H11E . . 56.3 ?
    H11F C11 H11E . . 109.5 ?
    C10 C11 H11D . . 109.5 ?
    H11C C11 H11D . . 56.3 ?
    H11B C11 H11D . . 56.3 ?
    H11A C11 H11D . . 141.1 ?
    H11F C11 H11D . . 109.5 ?
    H11E C11 H11D . . 109.5 ?
    O5 C12 O4 . . 123.0(2) ?
    O5 C12 C13 . . 125.1(3) ?
    O4 C12 C13 . . 111.9(2) ?
    C12 C13 H13C . . 109.5 ?
    C12 C13 H13B . . 109.5 ?
    H13C C13 H13B . . 109.5 ?
    C12 C13 H13A . . 109.5 ?
    H13C C13 H13A . . 109.5 ?
    H13B C13 H13A . . 109.5 ?
    C12 C13 H13F . . 109.5 ?
    H13C C13 H13F . . 141.1 ?
    H13B C13 H13F . . 56.3 ?
    H13A C13 H13F . . 56.3 ?
    C12 C13 H13E . . 109.5 ?
    H13C C13 H13E . . 56.3 ?
    H13B C13 H13E . . 141.1 ?
    H13A C13 H13E . . 56.3 ?
    H13F C13 H13E . . 109.5 ?
    C12 C13 H13D . . 109.5 ?
    H13C C13 H13D . . 56.3 ?
    H13B C13 H13D . . 56.3 ?
    H13A C13 H13D . . 141.1 ?
    H13F C13 H13D . . 109.5 ?
    H13E C13 H13D . . 109.5 ?
    C15 C14 C8 . . 113.6(3) ?
    C15 C14 H14B . . 108.9 ?
    C8 C14 H14B . . 108.9 ?
    C15 C14 H14A . . 108.9 ?
    C8 C14 H14A . . 108.9 ?
    H14B C14 H14A . . 107.7 ?
    C14 C15 H15C . . 109.5 ?
    C14 C15 H15B . . 109.5 ?
    H15C C15 H15B . . 109.5 ?
    C14 C15 H15A . . 109.5 ?
    H15C C15 H15A . . 109.5 ?
    H15B C15 H15A . . 109.5 ?
    O6 C16 N2 . . 125.5(3) ?
    O6 C16 C17 . . 126.5(3) ?
    N2 C16 C17 . . 108.0(2) ?
    C18 C17 C16 . . 105.7(2) ?
    C18 C17 H17B . . 110.6 ?
    C16 C17 H17B . . 110.6 ?
    C18 C17 H17A . . 110.6 ?
    C16 C17 H17A . . 110.6 ?
    H17B C17 H17A . . 108.7 ?
    C17 C18 C19 . . 107.4(2) ?
    C17 C18 H18B . . 110.2 ?
    C19 C18 H18B . . 110.2 ?
    C17 C18 H18A . . 110.2 ?
    C19 C18 H18A . . 110.2 ?
    H18B C18 H18A . . 108.5 ?
    N2 C19 C20 . . 109.42(18) ?
    N2 C19 C18 . . 103.3(2) ?
    C20 C19 C18 . . 115.3(2) ?
    N2 C19 H19A . . 109.5 ?
    C20 C19 H19A . . 109.5 ?
    C18 C19 H19A . . 109.5 ?
    O7 C20 C19 . . 107.49(17) ?
    O7 C20 C21 . . 107.50(18) ?
    C19 C20 C21 . . 110.83(18) ?
    O7 C20 H20A . . 110.3 ?
    C19 C20 H20A . . 110.3 ?
    C21 C20 H20A . . 110.3 ?
    O9 C21 C20 . . 104.81(18) ?
    O9 C21 C22 . . 112.40(17) ?
    C20 C21 C22 . . 112.06(19) ?
    O9 C21 H21A . . 109.1 ?
    C20 C21 H21A . . 109.1 ?
    C22 C21 H21A . . 109.1 ?
    C21 C22 C23 . . 107.71(18) ?
    C21 C22 C28 . . 113.21(18) ?
    C23 C22 C28 . . 113.2(2) ?
    C21 C22 H22A . . 107.5 ?
    C23 C22 H22A . . 107.5 ?
    C28 C22 H22A . . 107.5 ?
    N2 C23 C22 . . 109.41(18) ?
    N2 C23 H23B . . 109.8 ?
    C22 C23 H23B . . 109.8 ?
    N2 C23 H23A . . 109.8 ?
    C22 C23 H23A . . 109.8 ?
    H23B C23 H23A . . 108.2 ?
    O8 C24 O7 . . 123.5(3) ?
    O8 C24 C25 . . 124.9(3) ?
    O7 C24 C25 . . 111.6(3) ?
    C24 C25 H25C . . 109.5 ?
    C24 C25 H25B . . 109.5 ?
    H25C C25 H25B . . 109.5 ?
    C24 C25 H25A . . 109.5 ?
    H25C C25 H25A . . 109.5 ?
    H25B C25 H25A . . 109.5 ?
    C24 C25 H25F . . 109.5 ?
    H25C C25 H25F . . 141.1 ?
    H25B C25 H25F . . 56.3 ?
    H25A C25 H25F . . 56.3 ?
    C24 C25 H25E . . 109.5 ?
    H25C C25 H25E . . 56.3 ?
    H25B C25 H25E . . 141.1 ?
    H25A C25 H25E . . 56.3 ?
    H25F C25 H25E . . 109.5 ?
    C24 C25 H25D . . 109.5 ?
    H25C C25 H25D . . 56.3 ?
    H25B C25 H25D . . 56.3 ?
    H25A C25 H25D . . 141.1 ?
    H25F C25 H25D . . 109.5 ?
    H25E C25 H25D . . 109.5 ?
    O10 C26 O9 . . 123.2(3) ?
    O10 C26 C27 . . 125.6(4) ?
    O9 C26 C27 . . 111.1(4) ?
    C26 C27 H27C . . 109.5 ?
    C26 C27 H27B . . 109.5 ?
    H27C C27 H27B . . 109.5 ?
    C26 C27 H27A . . 109.5 ?
    H27C C27 H27A . . 109.5 ?
    H27B C27 H27A . . 109.5 ?
    C26 C27 H27F . . 109.5 ?
    H27C C27 H27F . . 141.1 ?
    H27B C27 H27F . . 56.3 ?
    H27A C27 H27F . . 56.3 ?
    C26 C27 H27E . . 109.5 ?
    H27C C27 H27E . . 56.3 ?
    H27B C27 H27E . . 141.1 ?
    H27A C27 H27E . . 56.3 ?
    H27F C27 H27E . . 109.5 ?
    C26 C27 H27D . . 109.5 ?
    H27C C27 H27D . . 56.3 ?
    H27B C27 H27D . . 56.3 ?
    H27A C27 H27D . . 141.1 ?
    H27F C27 H27D . . 109.5 ?
    H27E C27 H27D . . 109.5 ?
    C29 C28 C22 . . 114.1(2) ?
    C29 C28 H28B . . 108.7 ?
    C22 C28 H28B . . 108.7 ?
    C29 C28 H28A . . 108.7 ?
    C22 C28 H28A . . 108.7 ?
    H28B C28 H28A . . 107.6 ?
    C28 C29 H29C . . 109.5 ?
    C28 C29 H29B . . 109.5 ?
    H29C C29 H29B . . 109.5 ?
    C28 C29 H29A . . 109.5 ?
    H29C C29 H29A . . 109.5 ?
    H29B C29 H29A . . 109.5 ?
    C2 N1 C9 . . 126.8(2) ?
    C2 N1 C5 . . 115.3(2) ?
    C9 N1 C5 . . 117.79(19) ?
    C16 N2 C23 . . 126.4(2) ?
    C16 N2 C19 . . 115.5(2) ?
    C23 N2 C19 . . 118.0(2) ?
    C10 O2 C6 . . 118.56(18) ?
    C12 O4 C7 . . 117.92(17) ?
    C24 O7 C20 . . 119.2(2) ?
    C26 O9 C21 . . 117.9(2) ?
loop_
    _geom_torsion_atom_site_label_1
    _geom_torsion_atom_site_label_2
    _geom_torsion_atom_site_label_3
    _geom_torsion_atom_site_label_4
    _geom_torsion_site_symmetry_1
    _geom_torsion_site_symmetry_2
    _geom_torsion_site_symmetry_3
    _geom_torsion_site_symmetry_4
    _geom_torsion
    _geom_torsion_publ_flag
    O1 C2 C3 C4 . . . . 178.3(3) ?
    N1 C2 C3 C4 . . . . -2.4(4) ?
    C2 C3 C4 C5 . . . . 4.3(4) ?
    C3 C4 C5 N1 . . . . -4.5(3) ?
    C3 C4 C5 C6 . . . . -123.1(3) ?
    N1 C5 C6 O2 . . . . 168.45(16) ?
    C4 C5 C6 O2 . . . . -75.6(2) ?
    N1 C5 C6 C7 . . . . 51.2(2) ?
    C4 C5 C6 C7 . . . . 167.1(2) ?
    O2 C6 C7 O4 . . . . 63.58(19) ?
    C5 C6 C7 O4 . . . . -178.43(16) ?
    O2 C6 C7 C8 . . . . -173.87(15) ?
    C5 C6 C7 C8 . . . . -55.9(2) ?
    O4 C7 C8 C14 . . . . 49.6(3) ?
    C6 C7 C8 C14 . . . . -69.1(3) ?
    O4 C7 C8 C9 . . . . 175.27(17) ?
    C6 C7 C8 C9 . . . . 56.6(2) ?
    C14 C8 C9 N1 . . . . 70.6(3) ?
    C7 C8 C9 N1 . . . . -55.3(2) ?
    C7 C8 C14 C15 . . . . -169.6(3) ?
    C9 C8 C14 C15 . . . . 67.9(3) ?
    O6 C16 C17 C18 . . . . -177.2(3) ?
    N2 C16 C17 C18 . . . . 2.3(3) ?
    C16 C17 C18 C19 . . . . -2.7(4) ?
    C17 C18 C19 N2 . . . . 2.2(3) ?
    C17 C18 C19 C20 . . . . -117.2(3) ?
    N2 C19 C20 O7 . . . . 168.15(17) ?
    C18 C19 C20 O7 . . . . -75.9(3) ?
    N2 C19 C20 C21 . . . . 50.9(3) ?
    C18 C19 C20 C21 . . . . 166.8(2) ?
    O7 C20 C21 O9 . . . . 64.3(2) ?
    C19 C20 C21 O9 . . . . -178.50(19) ?
    O7 C20 C21 C22 . . . . -173.53(16) ?
    C19 C20 C21 C22 . . . . -56.3(2) ?
    O9 C21 C22 C23 . . . . 175.42(17) ?
    C20 C21 C22 C23 . . . . 57.7(2) ?
    O9 C21 C22 C28 . . . . 49.4(3) ?
    C20 C21 C22 C28 . . . . -68.3(3) ?
    C21 C22 C23 N2 . . . . -55.4(3) ?
    C28 C22 C23 N2 . . . . 70.5(3) ?
    C21 C22 C28 C29 . . . . -169.1(3) ?
    C23 C22 C28 C29 . . . . 67.9(3) ?
    O1 C2 N1 C9 . . . . 1.4(4) ?
    C3 C2 N1 C9 . . . . -178.0(2) ?
    O1 C2 N1 C5 . . . . 178.7(2) ?
    C3 C2 N1 C5 . . . . -0.7(3) ?
    C8 C9 N1 C2 . . . . -123.6(3) ?
    C8 C9 N1 C5 . . . . 59.2(3) ?
    C6 C5 N1 C2 . . . . 126.7(2) ?
    C4 C5 N1 C2 . . . . 3.3(3) ?
    C6 C5 N1 C9 . . . . -55.8(2) ?
    C4 C5 N1 C9 . . . . -179.1(2) ?
    O6 C16 N2 C23 . . . . -4.8(4) ?
    C17 C16 N2 C23 . . . . 175.7(2) ?
    O6 C16 N2 C19 . . . . 178.6(2) ?
    C17 C16 N2 C19 . . . . -0.9(3) ?
    C22 C23 N2 C16 . . . . -119.1(3) ?
    C22 C23 N2 C19 . . . . 57.5(3) ?
    C20 C19 N2 C16 . . . . 122.6(2) ?
    C18 C19 N2 C16 . . . . -0.8(3) ?
    C20 C19 N2 C23 . . . . -54.4(3) ?
    C18 C19 N2 C23 . . . . -177.7(2) ?
    O3 C10 O2 C6 . . . . -9.7(4) ?
    C11 C10 O2 C6 . . . . 171.5(2) ?
    C7 C6 O2 C10 . . . . -122.9(2) ?
    C5 C6 O2 C10 . . . . 117.4(2) ?
    O5 C12 O4 C7 . . . . -4.5(3) ?
    C13 C12 O4 C7 . . . . 175.3(2) ?
    C6 C7 O4 C12 . . . . -152.11(19) ?
    C8 C7 O4 C12 . . . . 84.9(2) ?
    O8 C24 O7 C20 . . . . -6.5(5) ?
    C25 C24 O7 C20 . . . . 173.8(3) ?
    C19 C20 O7 C24 . . . . 122.2(2) ?
    C21 C20 O7 C24 . . . . -118.5(2) ?
    O10 C26 O9 C21 . . . . -5.7(4) ?
    C27 C26 O9 C21 . . . . 174.1(2) ?
    C20 C21 O9 C26 . . . . -154.8(2) ?
    C22 C21 O9 C26 . . . . 83.3(3) ?
data_global
_journal_date_recd_electronic     2012-02-02
_journal_date_accepted     2012-02-06
_journal_name_full     'Acta Crystallographica, Section E'
_journal_year     2012
_journal_volume     68
_journal_issue      3
_journal_page_first     o662
_journal_page_last     o663
_journal_paper_category     QO
_journal_paper_doi     10.1107/S1600536812005144
_journal_coeditor_code     BQ2336
_publ_contact_author_name     "Vr\'abel, Viktor"
_publ_contact_author_address
;
Institute of Analytical Chemistry
Faculty of Chemical and Food Technology
Slovak Technical University
Radlinsk\'eho 9
SK-812 37 Bratislava
Slovak Republic
;
_publ_contact_author_email     viktor.vrabel@stuba.sk
_publ_contact_author_fax     ?
_publ_contact_author_phone     '00421 02 59325375'
_publ_section_title
;\
(6<i>S</i>,7<i>S</i>,8<i>S</i>,8a<i>S</i>)-6-Ethyl-3-oxo-1,2,3,5,6,7,8,8a-\
octahydroindolizine-7,8-diyl diacetate
;
loop_
    _publ_author_name
    _publ_author_address
    "Vr\'abel, Viktor"
;
Institute of Analytical Chemistry
Faculty of Chemical and Food Technology
Slovak University of Technology
Radlinsk\'eho 9
SK-812 37 Bratislava
Slovak Republic
;
    "\<Svorc, \<Lubom\'ir"
;
Institute of Analytical Chemistry
Faculty of Chemical and Food Technology
Slovak University of Technology
Radlinsk\'eho 9
SK-812 37 Bratislava
Slovak Republic
;
    "Peter \<Saf\'a\<r"
;
Institute of Organic Chemistry, Catalysis and Petrochemistry
Faculty of Chemical and Food Technology
Slovak University of Technology
Radlinsk\'eho 9
SK-812 37 Bratislava
Slovak Republic
;
    "Marchal\'in, \<Stefan"
;
Institute of Organic Chemistry, Catalysis and Petrochemistry
Faculty of Chemical and Food Technology
Slovak University of Technology
Radlinsk\'eho 9
SK-812 37 Bratislava
Slovak Republic
;
