# Supplementary material for: (6S,7S,8S,8aS)-6-Ethyl-3-oxo-1,2,3,5,6,7,8,8a-octa­hydro­indolizine-7,8-diyl diacetate
Source: Acta Crystallogr Sect E Struct Rep Online. 2012 Feb 10;68(Pt 3):o662–3. doi: 10.1107/S1600536812005144 (PMC3295453; doi:10.1107/S1600536812005144)
Supplement: Supplementary file 2 [file e-68-0o662-Isup2.hkl]

# 
# h,k,l, Fc-squared, Fo-squared, sigma(Fo-squared) and status flag 
# 
data_I
_shelx_title ' EXP_532 IN P2(1)' 
_shelx_refln_list_code          4 
_shelx_F_calc_maximum      186.93 
_exptl_crystal_F_000       608.00 
_reflns_d_resolution_high  0.8000 
 
loop_ 
 _symmetry_equiv_pos_as_xyz 
 'x, y, z' 
 '-x, y+1/2, -z' 
 
_cell_length_a    11.5157 
_cell_length_b     9.8240 
_cell_length_c    14.0922 
_cell_angle_alpha  90.000 
_cell_angle_beta   99.035 
_cell_angle_gamma  90.000 
 
_shelx_F_squared_multiplier     1.000 
 
loop_ 
 _refln_index_h 
 _refln_index_k 
 _refln_index_l 
 _refln_F_squared_calc 
 _refln_F_squared_meas 
 _refln_F_squared_sigma 
 _refln_observed_status 
   3   0   0       28.55       30.55      1.21 o 
   4   0   0      133.57      127.52      1.11 o 
   5   0   0      224.95      227.59      3.59 o 
   6   0   0       80.75       69.92      1.10 o 
   7   0   0       44.88       45.42      1.03 o 
   8   0   0       16.50       15.56      0.79 o 
   9   0   0        0.56        1.87      0.71 o 
  10   0   0       12.24       12.26      1.46 o 
  11   0   0        0.12       -0.96      1.43 o 
  12   0   0       31.64       35.83      2.83 o 
  13   0   0       14.28       17.87      2.67 o 
  14   0   0        1.09       -2.83      3.16 o 
   2   1   0      887.98      950.68      5.76 o 
   3   1   0      892.93      928.74      6.92 o 
   4   1   0      459.08      436.42      2.11 o 
   5   1   0      494.63      495.72      2.30 o 
   6   1   0      137.98      175.65      1.49 o 
   7   1   0      567.68      586.25      3.81 o 
   8   1   0       88.66       83.49      0.99 o 
   9   1   0      109.60      112.14      1.17 o 
  10   1   0       52.36       55.57      0.86 o 
  11   1   0       58.53       54.28      1.53 o 
  12   1   0        7.08        7.60      1.22 o 
  13   1   0        0.43        0.09      1.76 o 
  14   1   0        5.29        7.63      1.99 o 
   0   2   0     7021.85     6339.91     27.28 o 
   1   2   0     1016.66      999.76      3.75 o 
   2   2   0     2496.60     2294.87      7.26 o 
   3   2   0       84.78       82.04      0.74 o 
   4   2   0      183.81      189.37      1.34 o 
   5   2   0     1241.83     1243.41      5.87 o 
   6   2   0        4.85        4.11      0.41 o 
   7   2   0       82.15       78.02      1.09 o 
   8   2   0      204.53      216.78      1.57 o 
   9   2   0       24.12       21.98      0.78 o 
  10   2   0        4.66        4.12      0.79 o 
  11   2   0        4.12        3.32      1.02 o 
  12   2   0        5.66        5.02      1.04 o 
  13   2   0        0.81        0.29      1.68 o 
  14   2   0        1.78        3.39      2.05 o 
   1   3   0      286.72      285.42      1.04 o 
   2   3   0        6.58        6.92      0.34 o 
   3   3   0      643.06      645.45      2.64 o 
   4   3   0      422.66      458.59      2.39 o 
   5   3   0       16.18       13.51      0.57 o 
   6   3   0      155.13      146.65      1.47 o 
   7   3   0       42.14       41.66      0.71 o 
   8   3   0      232.71      242.34      2.18 o 
   9   3   0       14.71       14.47      0.88 o 
  10   3   0       51.20       48.09      1.24 o 
  11   3   0       34.75       36.95      1.39 o 
  12   3   0        3.66        4.59      1.35 o 
  13   3   0        3.11        2.78      1.62 o 
   0   4   0      282.62      296.63      1.50 o 
   1   4   0      196.82      206.61      0.99 o 
   2   4   0      892.56      893.46      3.44 o 
   3   4   0     1117.62     1167.17      4.41 o 
   4   4   0      969.52     1021.11      4.84 o 
   5   4   0      284.32      316.19      2.07 o 
   6   4   0       87.87       90.38      1.02 o 
   7   4   0       98.15       97.06      1.19 o 
   8   4   0       69.71       67.09      1.16 o 
   9   4   0        6.38        6.59      1.07 o 
  10   4   0        9.86       10.73      1.15 o 
  11   4   0       17.10       19.11      1.51 o 
  12   4   0        1.68        1.92      1.47 o 
  13   4   0        1.78        2.04      1.93 o 
   1   5   0      355.56      374.47      1.35 o 
   2   5   0      415.30      455.25      1.70 o 
   3   5   0       75.83       76.97      0.80 o 
   4   5   0      515.66      558.19      2.68 o 
   5   5   0      126.57      124.52      1.00 o 
   6   5   0       35.16       36.52      0.80 o 
   7   5   0       66.84       65.38      1.14 o 
   8   5   0        3.74        3.36      0.76 o 
   9   5   0       85.08       83.95      1.57 o 
  10   5   0       26.67       28.12      1.63 o 
  11   5   0        0.80        0.11      1.15 o 
  12   5   0        2.13        4.68      1.83 o 
   0   6   0      124.73      121.53      1.25 o 
   1   6   0       30.09       35.59      0.64 o 
   2   6   0      377.52      372.29      1.64 o 
   3   6   0      100.52       97.27      0.90 o 
   4   6   0       80.72       80.42      0.81 o 
   5   6   0      111.41      110.48      1.35 o 
   6   6   0       33.06       33.09      0.82 o 
   7   6   0       36.12       34.84      1.04 o 
   8   6   0        7.36        9.59      0.87 o 
   9   6   0       45.92       45.32      1.55 o 
  10   6   0        2.19        2.61      1.33 o 
  11   6   0        0.48        2.10      1.33 o 
  12   6   0        0.01       -1.96      2.45 o 
   1   7   0       61.27       64.05      0.88 o 
   2   7   0       14.69       14.49      0.63 o 
   3   7   0       20.59       22.78      0.74 o 
   4   7   0       11.54       10.96      0.63 o 
   5   7   0       14.27       12.92      0.79 o 
   6   7   0       14.96       11.50      0.78 o 
   7   7   0       47.78       43.60      0.87 o 
   8   7   0       14.28       13.22      1.17 o 
   9   7   0        5.16        4.11      1.31 o 
  10   7   0        8.04        7.56      1.45 o 
  11   7   0        4.12        4.57      2.53 o 
   0   8   0       12.45       12.21      0.97 o 
   1   8   0      265.63      266.89      2.01 o 
   2   8   0       54.26       50.60      1.07 o 
   3   8   0      172.42      172.55      1.69 o 
   4   8   0       62.39       53.31      1.12 o 
   5   8   0       58.30       60.12      1.38 o 
   6   8   0        8.36        8.03      1.02 o 
   7   8   0        8.89        9.20      1.12 o 
   8   8   0        4.34        4.58      1.20 o 
   9   8   0        5.58        6.88      1.49 o 
  10   8   0        8.95       11.81      1.83 o 
   1   9   0        5.70        5.81      0.92 o 
   2   9   0       58.90       59.57      1.34 o 
   3   9   0        7.94        7.14      0.90 o 
   4   9   0       38.60       36.78      1.17 o 
   5   9   0        2.74        4.71      1.31 o 
   6   9   0        0.55       -0.17      1.34 o 
   7   9   0        2.00        2.87      1.35 o 
   8   9   0       10.74       14.98      1.79 o 
   9   9   0        2.33        1.63      1.94 o 
   0  10   0       17.86       17.09      1.62 o 
   1  10   0       17.50       19.24      1.29 o 
   2  10   0       20.64       18.92      1.35 o 
   3  10   0       21.48       22.74      1.39 o 
   4  10   0        2.54        1.61      1.17 o 
   5  10   0        3.17        1.86      1.33 o 
   6  10   0        2.86        3.12      1.42 o 
   7  10   0        1.19        1.23      1.67 o 
   8  10   0        0.96        1.03      1.84 o 
   1  11   0        3.62        3.70      1.17 o 
   2  11   0        1.72        2.14      1.17 o 
   3  11   0        2.44        1.93      1.38 o 
   4  11   0        0.38       -1.45      1.45 o 
   5  11   0        8.06       11.65      1.66 o 
   6  11   0        2.40        3.51      1.52 o 
   0  12   0        8.11        7.94      2.08 o 
   1  12   0        0.22       -1.02      1.38 o 
   2  12   0        0.72       -0.74      1.50 o 
   3  12   0        0.76        0.12      1.70 o 
 -14   0   1        0.13       -0.65      2.73 o 
 -13   0   1       15.41       17.20      2.44 o 
 -12   0   1        1.51       -0.20      2.47 o 
 -11   0   1       33.46       40.77      1.95 o 
 -10   0   1        2.42        1.66      0.89 o 
  -9   0   1        0.00        0.76      0.72 o 
  -8   0   1        1.88        1.07      0.64 o 
  -7   0   1       34.88       27.88      1.27 o 
  -6   0   1      498.87      517.66      4.04 o 
  -5   0   1       58.98       52.37      1.57 o 
  -4   0   1      804.54      788.63      3.43 o 
  -3   0   1     7528.30     6743.62     46.05 o 
   2   0   1       86.17       91.46      2.30 o 
   3   0   1      994.97      974.08     15.02 o 
   4   0   1      214.88      211.79      3.01 o 
   5   0   1      429.13      431.43      6.01 o 
   6   0   1      193.87      207.98      2.50 o 
   7   0   1       46.90       43.44      1.00 o 
   8   0   1      113.45      107.47      1.40 o 
   9   0   1       20.61       17.84      0.67 o 
  10   0   1        3.92        4.73      0.95 o 
  11   0   1        8.72       11.93      1.74 o 
  12   0   1       13.82       15.14      1.74 o 
  13   0   1        0.49        0.45      2.16 o 
  14   0   1        8.98        8.74      3.19 o 
 -14   1   1        8.82       10.91      2.01 o 
 -13   1   1        7.35        7.36      1.83 o 
 -12   1   1        9.95       12.20      1.41 o 
 -11   1   1       24.84       22.37      0.95 o 
 -10   1   1       30.17       31.28      0.88 o 
  -9   1   1        2.14        2.46      0.54 o 
  -8   1   1       20.72       17.79      0.56 o 
  -7   1   1       63.50       62.72      0.75 o 
  -6   1   1     1098.41     1142.86      4.77 o 
  -5   1   1      779.35      755.26      3.60 o 
  -4   1   1      178.55      169.88      1.27 o 
  -3   1   1      695.00      708.20      2.25 o 
  -2   1   1     3905.08     3640.46     14.98 o 
   2   1   1     1254.01     1215.53      7.32 o 
   3   1   1     4822.41     4611.38     24.39 o 
   4   1   1     1937.46     2033.55     19.17 o 
   5   1   1      130.52      140.31      1.33 o 
   6   1   1      640.46      657.89      3.38 o 
   7   1   1       21.34       22.12      0.75 o 
   8   1   1        2.50        3.36      0.57 o 
   9   1   1        3.96        4.70      0.45 o 
  10   1   1       37.09       35.85      0.67 o 
  11   1   1       20.44       17.75      1.07 o 
  12   1   1       30.40       33.63      1.82 o 
  13   1   1        0.34        1.84      2.07 o 
  14   1   1        4.01        5.33      1.75 o 
 -14   2   1        4.58        5.39      2.16 o 
 -13   2   1        0.78       -0.02      1.64 o 
 -12   2   1       11.82       12.07      1.17 o 
 -11   2   1        6.39        7.18      1.11 o 
 -10   2   1       24.46       24.05      1.07 o 
  -9   2   1       17.54       19.65      0.92 o 
  -8   2   1       41.61       35.66      0.88 o 
  -7   2   1       99.98       94.80      1.13 o 
  -6   2   1      112.42      121.77      1.21 o 
  -5   2   1        9.26       12.36      0.54 o 
  -4   2   1     1693.77     1639.94      6.92 o 
  -3   2   1      225.37      198.45      0.96 o 
  -2   2   1     2433.46     2380.36      8.82 o 
  -1   2   1      627.33      591.80      2.59 o 
   0   2   1     1525.33     1440.16      5.03 o 
   1   2   1      471.94      430.20      2.18 o 
   2   2   1     7241.45     6929.97     28.70 o 
   3   2   1       74.63       72.53      0.70 o 
   4   2   1     1240.10     1257.49      3.03 o 
   5   2   1      332.03      366.02      2.73 o 
   6   2   1      109.60      100.97      1.02 o 
   7   2   1      196.59      199.85      1.38 o 
   8   2   1        1.02        0.22      0.54 o 
   9   2   1       89.43       92.98      1.26 o 
  10   2   1       34.27       33.95      1.01 o 
  11   2   1       10.88       12.07      0.91 o 
  12   2   1        9.58       10.93      1.27 o 
  13   2   1        2.83        1.56      1.73 o 
 -13   3   1        1.64        1.84      1.55 o 
 -12   3   1        1.83        1.87      1.29 o 
 -11   3   1        1.17        1.60      0.94 o 
 -10   3   1       83.08       80.90      1.54 o 
  -9   3   1      145.18      156.70      1.75 o 
  -8   3   1       26.21       26.45      0.81 o 
  -7   3   1       88.93       90.36      1.04 o 
  -6   3   1       95.17       95.75      0.91 o 
  -5   3   1      470.79      487.29      2.59 o 
  -4   3   1      356.10      400.16      1.83 o 
  -3   3   1      304.96      312.55      1.37 o 
  -2   3   1      125.04      135.94      0.72 o 
  -1   3   1     1152.57     1132.45      2.54 o 
   0   3   1      260.40      246.38      0.89 o 
   1   3   1      969.42      957.16      2.54 o 
   2   3   1      275.78      256.89      1.28 o 
   3   3   1     1275.34     1244.66      5.90 o 
   4   3   1      120.89      135.11      1.19 o 
   5   3   1      324.61      323.30      2.24 o 
   6   3   1       69.65       68.06      0.87 o 
   7   3   1       61.78       55.26      0.80 o 
   8   3   1       84.75       89.39      1.14 o 
   9   3   1      117.00      114.22      1.47 o 
  10   3   1        0.06        0.12      0.86 o 
  11   3   1        8.99       11.23      1.15 o 
  12   3   1        2.59        4.00      1.36 o 
  13   3   1        2.32        1.97      1.54 o 
 -13   4   1        0.02        1.69      1.87 o 
 -12   4   1        3.67        3.97      1.37 o 
 -11   4   1        3.49        4.23      1.21 o 
 -10   4   1       43.51       41.25      1.45 o 
  -9   4   1       20.49       20.24      1.11 o 
  -8   4   1       17.48       14.73      1.06 o 
  -7   4   1       68.53       75.90      0.97 o 
  -6   4   1      348.78      337.20      1.75 o 
  -5   4   1      562.04      591.89      1.96 o 
  -4   4   1      717.36      765.84      2.95 o 
  -3   4   1      176.94      203.43      1.18 o 
  -2   4   1      100.65      110.63      0.80 o 
  -1   4   1      692.47      688.39      1.61 o 
   0   4   1      111.89      121.20      0.73 o 
   1   4   1      262.93      234.04      1.00 o 
   2   4   1      728.00      824.63      2.21 o 
   3   4   1     2093.92     2252.88      8.12 o 
   4   4   1       72.39       66.27      0.78 o 
   5   4   1      123.63      140.50      1.11 o 
   6   4   1       20.87       21.56      0.66 o 
   7   4   1       10.36       10.31      0.70 o 
   8   4   1      229.05      222.34      2.04 o 
   9   4   1       71.44       76.20      1.49 o 
  10   4   1       13.72       13.33      1.20 o 
  11   4   1       15.20       15.87      1.55 o 
  12   4   1        9.73       10.93      1.62 o 
  13   4   1        1.04        0.02      2.31 o 
 -13   5   1        0.78       -0.50      2.34 o 
 -12   5   1        0.55        0.68      1.54 o 
 -11   5   1        0.78        0.46      1.11 o 
 -10   5   1        5.46        7.30      1.15 o 
  -9   5   1       99.29      102.71      2.11 o 
  -8   5   1      235.86      223.93      2.47 o 
  -7   5   1       83.42       85.97      1.11 o 
  -6   5   1      267.38      274.92      1.59 o 
  -5   5   1       47.93       48.37      0.78 o 
  -4   5   1        5.21        4.58      0.47 o 
  -3   5   1      249.36      273.11      1.38 o 
  -2   5   1       65.52       56.46      0.68 o 
  -1   5   1       86.65       94.68      0.75 o 
   0   5   1      406.80      414.05      1.37 o 
   1   5   1      290.87      293.97      1.15 o 
   2   5   1       15.33       20.73      0.53 o 
   3   5   1      363.79      398.02      1.58 o 
   4   5   1      143.09      161.06      1.09 o 
   5   5   1      145.98      133.73      1.04 o 
   6   5   1      154.19      159.67      1.37 o 
   7   5   1       37.88       35.61      1.00 o 
   8   5   1       32.29       31.02      1.07 o 
   9   5   1        5.52        6.45      0.92 o 
  10   5   1        8.47        7.11      1.58 o 
  11   5   1        1.74        2.68      1.35 o 
  12   5   1        4.83        9.06      2.49 o 
 -12   6   1        0.81        1.06      1.91 o 
 -11   6   1        1.93        2.03      1.55 o 
 -10   6   1        1.22        0.42      1.40 o 
  -9   6   1       17.82       14.87      1.48 o 
  -8   6   1        3.81        4.38      0.84 o 
  -7   6   1       52.73       56.51      0.92 o 
  -6   6   1       52.46       52.68      0.88 o 
  -5   6   1       69.24       70.27      0.99 o 
  -4   6   1       14.99       15.87      0.48 o 
  -3   6   1       18.00       18.31      0.54 o 
  -2   6   1      132.61      140.17      1.04 o 
  -1   6   1      321.58      327.37      1.47 o 
   0   6   1       22.55       22.94      0.52 o 
   1   6   1       94.75       90.72      0.74 o 
   2   6   1       12.17       11.34      0.47 o 
   3   6   1      244.39      233.99      1.28 o 
   4   6   1        9.27       10.11      0.53 o 
   5   6   1      107.59      110.09      1.45 o 
   6   6   1      164.29      173.43      1.26 o 
   7   6   1      236.07      239.36      2.17 o 
   8   6   1        4.21        2.47      0.82 o 
   9   6   1        1.21        2.83      1.07 o 
  10   6   1       16.22       15.29      1.50 o 
  11   6   1        5.86        7.28      1.99 o 
  12   6   1        2.96        5.42      2.54 o 
 -11   7   1        2.13        3.27      1.71 o 
 -10   7   1        1.04        1.48      1.44 o 
  -9   7   1       32.59       34.11      1.87 o 
  -8   7   1        1.84        1.52      1.32 o 
  -7   7   1       79.50       86.02      1.31 o 
  -6   7   1       39.94       36.63      1.03 o 
  -5   7   1       46.89       45.89      1.05 o 
  -4   7   1       29.45       30.30      0.76 o 
  -3   7   1       54.02       55.44      0.94 o 
  -2   7   1       70.33       73.18      0.93 o 
  -1   7   1       49.18       44.94      0.80 o 
   0   7   1       34.80       37.96      0.67 o 
   1   7   1      152.28      147.68      1.08 o 
   2   7   1       10.82       12.68      0.63 o 
   3   7   1       45.70       41.76      0.83 o 
   4   7   1       40.99       40.34      0.87 o 
   5   7   1       40.51       40.40      1.07 o 
   6   7   1       13.46       14.36      0.91 o 
   7   7   1       10.23        9.44      0.61 o 
   8   7   1        3.13        3.02      1.06 o 
   9   7   1        1.52        1.84      1.15 o 
  10   7   1        0.93        0.03      1.52 o 
  11   7   1        2.78        3.61      1.91 o 
 -10   8   1        0.84        0.88      1.54 o 
  -9   8   1        0.39        0.34      1.44 o 
  -8   8   1        5.42        4.60      1.36 o 
  -7   8   1        0.01       -0.41      1.13 o 
  -6   8   1        4.21        4.97      0.89 o 
  -5   8   1       71.76       78.10      1.49 o 
  -4   8   1        2.59        2.88      0.71 o 
  -3   8   1       33.52       32.77      0.99 o 
  -2   8   1       11.76       11.87      0.82 o 
  -1   8   1       30.63       30.34      0.92 o 
   0   8   1      174.80      169.75      1.42 o 
   1   8   1       20.03       21.83      0.87 o 
   2   8   1      165.13      167.29      1.64 o 
   3   8   1       65.80       65.05      1.22 o 
   4   8   1      105.72      101.30      1.40 o 
   5   8   1       21.68       18.83      0.63 o 
   6   8   1       56.86       52.47      1.29 o 
   7   8   1       10.09       11.08      1.38 o 
   8   8   1        3.19        2.47      1.27 o 
   9   8   1        0.61       -0.43      1.77 o 
  10   8   1        4.31        5.38      1.88 o 
  -9   9   1        2.53        3.20      1.68 o 
  -8   9   1        0.04       -0.26      1.42 o 
  -7   9   1       10.88       11.94      1.37 o 
  -6   9   1        0.66        1.02      1.24 o 
  -5   9   1       45.19       42.44      1.78 o 
  -4   9   1       26.56       27.93      1.08 o 
  -3   9   1       51.15       45.48      1.28 o 
  -2   9   1       25.65       24.06      1.13 o 
  -1   9   1      294.41      296.95      2.44 o 
   0   9   1       19.03       20.89      0.83 o 
   1   9   1       94.63       85.17      1.58 o 
   2   9   1       21.94       19.19      1.06 o 
   3   9   1      169.35      167.49      1.89 o 
   4   9   1       19.26       19.33      1.03 o 
   5   9   1        2.46        3.29      1.19 o 
   6   9   1        1.88        3.31      1.31 o 
   7   9   1        2.32        3.17      1.36 o 
   8   9   1        1.60        0.43      1.88 o 
   9   9   1        2.14        2.79      1.89 o 
  -8  10   1        1.84        1.97      1.65 o 
  -7  10   1        1.78        1.58      1.64 o 
  -6  10   1        1.71        1.83      1.40 o 
  -5  10   1        6.04        7.80      1.34 o 
  -4  10   1       12.96       13.11      1.42 o 
  -3  10   1        0.01       -0.25      1.10 o 
  -2  10   1       36.77       35.99      1.51 o 
  -1  10   1       10.66       11.20      1.17 o 
   0  10   1        2.57        2.12      1.01 o 
   1  10   1        5.80        6.87      1.25 o 
   2  10   1       12.56       12.38      1.29 o 
   3  10   1        9.90        8.84      1.19 o 
   4  10   1        3.80        4.05      1.22 o 
   5  10   1        1.35        0.97      1.40 o 
   6  10   1        2.83        2.61      1.50 o 
   7  10   1        0.50       -0.41      1.64 o 
   8  10   1        1.49        4.56      2.21 o 
  -6  11   1        5.51        6.16      1.76 o 
  -5  11   1        4.63        4.68      1.45 o 
  -4  11   1        5.61        4.89      1.50 o 
  -3  11   1        5.38        6.78      1.42 o 
  -2  11   1        3.65        3.71      1.24 o 
  -1  11   1        1.81        2.90      1.20 o 
   0  11   1        2.64        2.67      1.26 o 
   1  11   1       15.94       18.37      1.35 o 
   2  11   1        2.37        2.13      1.21 o 
   3  11   1        1.51        0.83      1.37 o 
   4  11   1        1.40        2.56      1.41 o 
   5  11   1        1.41        0.43      1.44 o 
   6  11   1        2.74        3.30      1.65 o 
  -3  12   1        2.23        3.60      1.79 o 
  -2  12   1        0.40       -0.91      1.88 o 
  -1  12   1        4.29        4.28      1.73 o 
   0  12   1        0.79        0.24      1.39 o 
   1  12   1        3.79        4.10      1.37 o 
   2  12   1        3.85        4.97      1.42 o 
 -14   0   2        4.16        4.73      3.27 o 
 -13   0   2        0.46        2.59      2.12 o 
 -12   0   2       15.55       24.10      2.79 o 
 -11   0   2       10.79        8.22      1.22 o 
 -10   0   2        8.72       11.00      1.01 o 
  -9   0   2        0.77        0.46      0.80 o 
  -8   0   2       40.64       41.76      1.26 o 
  -7   0   2       28.62       31.16      1.06 o 
  -6   0   2       83.54       76.15      1.11 o 
  -5   0   2        3.16        3.03      0.48 o 
  -4   0   2      608.74      631.41      4.08 o 
  -3   0   2       17.46       16.85      0.67 o 
  -2   0   2    18555.58    16154.30    103.35 o 
   2   0   2    10265.90     9305.17     49.47 o 
   3   0   2        1.35        1.17      0.71 o 
   4   0   2      342.08      319.13      3.04 o 
   5   0   2      439.78      495.22     11.79 o 
   6   0   2        5.17        7.28      1.12 o 
   7   0   2        5.33        7.49      1.20 o 
   8   0   2        4.56        7.18      1.31 o 
   9   0   2        5.65        5.97      0.79 o 
  10   0   2       54.14       55.90      1.40 o 
  11   0   2        0.14        0.71      1.58 o 
  12   0   2       11.13       11.19      1.81 o 
  13   0   2        5.71        6.39      2.17 o 
 -14   1   2        2.38        3.41      1.93 o 
 -13   1   2       13.52       14.67      1.92 o 
 -12   1   2       23.52       22.92      1.75 o 
 -11   1   2        6.97        7.38      0.96 o 
 -10   1   2       11.00       10.90      0.56 o 
  -9   1   2       44.09       40.84      0.79 o 
  -8   1   2       28.20       30.93      0.78 o 
  -7   1   2       29.62       31.95      0.81 o 
  -6   1   2     1059.33     1097.44      4.99 o 
  -5   1   2       90.27       89.51      0.89 o 
  -4   1   2      504.48      551.53      2.18 o 
  -3   1   2     3798.60     3659.84     12.62 o 
  -2   1   2     2717.40     2641.46      9.96 o 
   1   1   2     2531.26     2380.61     11.24 o 
   2   1   2     1917.37     1814.30      4.48 o 
   3   1   2      222.46      178.97      1.68 o 
   4   1   2      156.01      143.14      1.73 o 
   5   1   2      809.09      831.82      4.99 o 
   6   1   2       46.29       58.26      1.04 o 
   7   1   2       20.19       20.28      0.70 o 
   8   1   2       50.67       53.11      0.94 o 
   9   1   2       47.00       50.67      0.97 o 
  10   1   2        5.75        4.77      0.49 o 
  11   1   2       31.19       30.93      1.17 o 
  12   1   2       14.72       14.23      1.61 o 
  13   1   2       12.78       15.16      3.42 o 
 -14   2   2        3.32        3.89      2.51 o 
 -13   2   2        3.47        3.05      1.41 o 
 -12   2   2        6.21        7.16      1.20 o 
 -11   2   2       17.56       19.00      1.26 o 
 -10   2   2       68.00       63.86      1.72 o 
  -9   2   2       17.04       17.03      1.07 o 
  -8   2   2      121.01      114.18      1.39 o 
  -7   2   2      102.15      107.17      1.19 o 
  -6   2   2      722.46      724.94      3.11 o 
  -5   2   2      280.92      286.46      1.30 o 
  -4   2   2      164.38      163.47      0.86 o 
  -3   2   2     4223.92     4083.67     13.55 o 
  -2   2   2      888.48      817.32      3.05 o 
  -1   2   2      210.73      190.39      1.09 o 
   0   2   2      839.08      800.10      3.10 o 
   1   2   2     2961.33     2798.38     10.57 o 
   2   2   2      896.79      881.08      3.55 o 
   3   2   2      181.58      192.53      0.95 o 
   4   2   2      630.76      684.86      3.54 o 
   5   2   2       71.97       80.28      0.83 o 
   6   2   2        8.53        8.59      0.48 o 
   7   2   2       46.36       49.73      0.75 o 
   8   2   2       71.78       71.73      1.06 o 
   9   2   2       32.36       31.75      0.92 o 
  10   2   2        2.36        3.46      0.68 o 
  11   2   2        4.63        4.57      0.99 o 
  12   2   2        0.43       -0.27      1.21 o 
  13   2   2        3.80        3.66      1.74 o 
 -13   3   2        3.60        5.48      1.70 o 
 -12   3   2        1.24        2.14      1.27 o 
 -11   3   2       25.87       27.85      1.27 o 
 -10   3   2       15.23       17.16      1.01 o 
  -9   3   2       25.01       23.75      0.91 o 
  -8   3   2      135.99      131.35      1.74 o 
  -7   3   2       98.75       91.76      0.99 o 
  -6   3   2       63.48       70.23      0.75 o 
  -5   3   2      444.35      478.87      2.49 o 
  -4   3   2       20.19       17.16      0.51 o 
  -3   3   2      738.30      732.60      2.46 o 
  -2   3   2       74.31       93.17      0.63 o 
  -1   3   2      767.71      747.83      1.93 o 
   0   3   2      459.39      448.24      1.82 o 
   1   3   2      413.75      405.05      1.29 o 
   2   3   2      291.37      247.36      1.37 o 
   3   3   2      346.74      381.72      2.08 o 
   4   3   2     1492.80     1473.14      5.83 o 
   5   3   2      198.41      195.26      1.34 o 
   6   3   2      163.71      179.35      1.44 o 
   7   3   2        9.64        9.26      0.55 o 
   8   3   2      123.48      128.24      1.53 o 
   9   3   2      185.48      185.45      1.86 o 
  10   3   2       14.56       11.75      0.90 o 
  11   3   2       11.31       11.61      1.25 o 
  12   3   2        6.02        5.35      1.59 o 
  13   3   2        2.55        3.11      1.68 o 
 -13   4   2        4.49        6.32      1.93 o 
 -12   4   2        2.35        1.91      1.53 o 
 -11   4   2        3.36        1.82      1.25 o 
 -10   4   2       49.22       53.72      1.53 o 
  -9   4   2       57.76       51.80      1.32 o 
  -8   4   2        4.67        5.63      0.69 o 
  -7   4   2        0.68        0.99      0.33 o 
  -6   4   2      283.63      297.10      1.64 o 
  -5   4   2       86.56       80.23      0.95 o 
  -4   4   2      796.33      828.70      2.78 o 
  -3   4   2        4.31        4.67      0.27 o 
  -2   4   2      646.22      646.39      1.83 o 
  -1   4   2     1328.44     1409.53      3.89 o 
   0   4   2     1121.79     1128.62      4.50 o 
   1   4   2       30.26       25.96      0.50 o 
   2   4   2     2581.24     2632.99      5.65 o 
   3   4   2     2049.34     2155.70      9.86 o 
   4   4   2      518.59      578.84      2.34 o 
   5   4   2      197.04      207.16      1.28 o 
   6   4   2       65.09       70.61      0.91 o 
   7   4   2       10.49       10.50      0.66 o 
   8   4   2       18.86       17.69      0.86 o 
   9   4   2       41.35       37.51      1.06 o 
  10   4   2        2.02        1.08      1.10 o 
  11   4   2        0.73        1.63      1.46 o 
  12   4   2        1.33        0.84      2.15 o 
  13   4   2        0.09        1.32      1.99 o 
 -13   5   2        2.75        2.82      2.16 o 
 -12   5   2        0.56        0.52      1.67 o 
 -11   5   2        1.80        3.55      1.33 o 
 -10   5   2       14.60       16.77      1.22 o 
  -9   5   2       14.14       13.74      1.02 o 
  -8   5   2       35.50       36.13      0.71 o 
  -7   5   2       70.38       66.63      0.86 o 
  -6   5   2       66.95       70.22      0.90 o 
  -5   5   2       70.91       71.11      0.77 o 
  -4   5   2       14.18       15.51      0.41 o 
  -3   5   2      157.42      145.52      0.88 o 
  -2   5   2       72.66       67.26      0.70 o 
  -1   5   2      241.40      248.31      1.05 o 
   0   5   2       99.63      110.59      0.83 o 
   1   5   2       81.69       83.94      0.77 o 
   2   5   2      139.78      160.81      1.07 o 
   3   5   2       15.06       14.12      0.51 o 
   4   5   2       59.84       55.78      0.67 o 
   5   5   2       41.89       45.22      0.61 o 
   6   5   2       35.60       35.37      0.62 o 
   7   5   2      429.29      440.86      2.80 o 
   8   5   2       86.76       96.48      1.54 o 
   9   5   2       33.66       32.51      1.15 o 
  10   5   2        4.90        5.67      1.30 o 
  11   5   2        1.97        0.16      2.04 o 
  12   5   2        0.99        1.17      2.27 o 
 -12   6   2        2.81        4.97      1.76 o 
 -11   6   2        1.27        0.20      1.65 o 
 -10   6   2        4.30        3.34      1.34 o 
  -9   6   2        8.55        6.55      0.74 o 
  -8   6   2       87.43       87.74      1.32 o 
  -7   6   2       46.29       47.56      0.96 o 
  -6   6   2       58.06       59.72      1.01 o 
  -5   6   2       16.63       16.37      0.67 o 
  -4   6   2      145.71      143.64      1.03 o 
  -3   6   2       14.80       13.30      0.49 o 
  -2   6   2      188.85      200.92      1.17 o 
  -1   6   2      360.48      335.67      1.20 o 
   0   6   2      629.63      639.45      2.12 o 
   1   6   2       19.72       23.94      0.48 o 
   2   6   2       11.40       11.57      0.44 o 
   3   6   2       28.16       21.91      0.52 o 
   4   6   2       28.21       25.92      0.57 o 
   5   6   2       48.06       48.93      0.69 o 
   6   6   2      117.69      104.40      1.18 o 
   7   6   2       12.70       14.75      1.00 o 
   8   6   2       62.02       55.47      1.45 o 
   9   6   2        0.30        0.79      1.05 o 
  10   6   2        7.07        6.98      1.76 o 
  11   6   2        2.38        3.96      1.87 o 
  12   6   2       11.17       14.27      2.27 o 
 -11   7   2        0.63        2.51      1.66 o 
 -10   7   2        5.97        7.40      1.66 o 
  -9   7   2        1.61        0.81      1.42 o 
  -8   7   2        0.70        0.66      0.68 o 
  -7   7   2        3.42        2.32      0.93 o 
  -6   7   2      115.00      104.22      1.95 o 
  -5   7   2        6.39        7.26      0.67 o 
  -4   7   2       10.16        9.28      0.60 o 
  -3   7   2      127.67      128.79      1.23 o 
  -2   7   2       38.79       42.21      0.81 o 
  -1   7   2       84.56       75.20      0.74 o 
   0   7   2       37.77       38.40      0.70 o 
   1   7   2       20.35       18.95      0.56 o 
   2   7   2       25.51       27.01      0.73 o 
   3   7   2        2.19        1.88      0.57 o 
   4   7   2       18.65       19.20      0.76 o 
   5   7   2       34.34       35.52      0.75 o 
   6   7   2        7.27        6.52      0.51 o 
   7   7   2       13.08       14.79      0.71 o 
   8   7   2       11.99       13.54      1.36 o 
   9   7   2        2.91        1.82      1.64 o 
  10   7   2        1.03        0.76      1.83 o 
  11   7   2        2.62        2.51      2.08 o 
 -10   8   2        0.73        0.47      1.60 o 
  -9   8   2        5.39        5.93      1.35 o 
  -8   8   2        0.96        0.20      1.21 o 
  -7   8   2       27.75       32.57      1.66 o 
  -6   8   2       15.43       14.63      0.85 o 
  -5   8   2       34.91       32.88      1.13 o 
  -4   8   2       55.50       56.93      1.30 o 
  -3   8   2      188.33      186.91      1.75 o 
  -2   8   2       18.15       19.75      0.92 o 
  -1   8   2       47.21       44.88      1.08 o 
   0   8   2       62.36       58.65      1.01 o 
   1   8   2      126.44      118.98      1.49 o 
   2   8   2       99.06      101.54      1.39 o 
   3   8   2       13.33       13.66      0.89 o 
   4   8   2       30.49       29.65      1.01 o 
   5   8   2       48.98       40.67      0.93 o 
   6   8   2       25.10       25.59      1.12 o 
   7   8   2        5.75        2.54      1.19 o 
   8   8   2        0.78        2.06      1.50 o 
   9   8   2        4.19        3.01      1.91 o 
  10   8   2        0.77        0.47      1.81 o 
  -9   9   2        0.23       -0.49      1.77 o 
  -8   9   2        4.53        6.48      1.37 o 
  -7   9   2        1.25        2.23      1.27 o 
  -6   9   2        2.59        1.64      1.32 o 
  -5   9   2        0.32       -1.13      1.35 o 
  -4   9   2      114.22      119.77      1.68 o 
  -3   9   2       33.86       36.07      1.18 o 
  -2   9   2      109.08      114.42      1.73 o 
  -1   9   2       23.77       23.89      1.20 o 
   0   9   2      234.92      239.94      2.02 o 
   1   9   2        1.73        1.71      0.98 o 
   2   9   2      284.79      288.06      2.54 o 
   3   9   2       38.91       42.18      1.19 o 
   4   9   2       38.86       39.15      1.15 o 
   5   9   2        8.61        7.84      1.37 o 
   6   9   2        2.64        3.67      1.30 o 
   7   9   2        2.17        2.10      1.56 o 
   8   9   2        1.50        3.68      1.78 o 
   9   9   2        5.92        4.83      2.07 o 
  -8  10   2        3.13        1.96      1.97 o 
  -7  10   2        1.56        1.33      1.56 o 
  -6  10   2        4.04        3.06      1.50 o 
  -5  10   2       27.25       26.15      1.81 o 
  -4  10   2       15.00       13.96      1.52 o 
  -3  10   2       18.12       17.82      1.39 o 
  -2  10   2        9.24       10.48      1.28 o 
  -1  10   2       11.27       12.79      1.31 o 
   0  10   2       21.40       22.19      1.36 o 
   1  10   2       34.89       36.45      1.62 o 
   2  10   2       18.65       18.29      1.31 o 
   3  10   2        3.47        2.04      1.07 o 
   4  10   2        0.63        0.67      1.16 o 
   5  10   2        4.60        4.64      1.46 o 
   6  10   2        0.85        2.01      1.57 o 
   7  10   2        3.34        4.82      1.65 o 
  -6  11   2        0.91        2.62      1.65 o 
  -5  11   2        0.22        0.87      1.56 o 
  -4  11   2        4.31        3.12      1.55 o 
  -3  11   2        2.71        2.60      1.52 o 
  -2  11   2       13.29       16.52      1.51 o 
  -1  11   2        4.02        4.10      1.33 o 
   0  11   2        2.30        1.56      1.18 o 
   1  11   2        0.13       -0.12      1.16 o 
   2  11   2        1.20        1.83      1.22 o 
   3  11   2        0.29        0.74      1.25 o 
   4  11   2        0.11        0.76      1.35 o 
   5  11   2        1.13       -0.46      1.62 o 
  -2  12   2        0.38       -0.36      1.81 o 
  -1  12   2        1.92        2.11      1.74 o 
   0  12   2        1.20        1.72      1.48 o 
   1  12   2        1.76        1.54      1.46 o 
   2  12   2        0.62        0.90      1.41 o 
 -14   0   3        3.27        6.55      3.15 o 
 -13   0   3        2.70        3.57      2.10 o 
 -12   0   3        3.15        2.82      2.38 o 
 -11   0   3        1.74        0.85      0.87 o 
 -10   0   3       41.03       38.89      1.31 o 
  -9   0   3       93.58       99.33      2.09 o 
  -8   0   3       10.42       11.10      0.95 o 
  -7   0   3       10.31       12.11      0.72 o 
  -6   0   3       67.81       64.83      1.10 o 
  -5   0   3      202.08      164.33      1.14 o 
  -4   0   3      459.21      493.81      2.59 o 
  -3   0   3     7111.84     6552.82     26.78 o 
  -2   0   3        1.05        0.60      0.38 o 
  -1   0   3    34943.81    27118.77    130.10 o 
   0   0   3       32.21       54.59      0.83 o 
   1   0   3    10870.30     9837.89     61.26 o 
   2   0   3        9.51        9.88      0.61 o 
   3   0   3       53.55       48.08      2.02 o 
   4   0   3        8.45        8.23      0.87 o 
   5   0   3       21.02       21.94      1.13 o 
   6   0   3      123.69      125.65      2.16 o 
   7   0   3       24.34       25.56      1.22 o 
   8   0   3      165.38      183.20      2.98 o 
   9   0   3        1.57        1.20      0.72 o 
  10   0   3        0.01       -0.15      0.60 o 
  11   0   3       40.83       38.49      2.18 o 
  12   0   3       14.32       16.18      1.91 o 
  13   0   3        0.37        1.88      2.18 o 
 -14   1   3        2.56        2.90      1.87 o 
 -13   1   3        5.86        6.05      1.77 o 
 -12   1   3       38.54       40.48      1.81 o 
 -11   1   3       31.44       32.28      1.27 o 
 -10   1   3       24.02       23.26      1.02 o 
  -9   1   3      144.75      139.50      1.62 o 
  -8   1   3       59.79       61.97      1.03 o 
  -7   1   3      104.00       99.44      0.96 o 
  -6   1   3       41.88       43.80      0.59 o 
  -5   1   3      427.18      451.21      2.64 o 
  -4   1   3      187.71      184.70      0.95 o 
  -3   1   3     2226.39     2202.71      8.47 o 
  -2   1   3     1796.55     1761.96      7.61 o 
  -1   1   3     3412.14     3133.09     19.70 o 
   0   1   3     1329.67     1290.31      5.97 o 
   1   1   3     1060.89     1149.87      4.54 o 
   2   1   3     1558.27     1573.83      5.99 o 
   3   1   3     1003.99      929.76      5.60 o 
   4   1   3     1563.56     1564.63      6.40 o 
   5   1   3      117.18      122.40      1.10 o 
   6   1   3      190.23      193.75      1.57 o 
   7   1   3       22.77       22.60      0.59 o 
   8   1   3       62.03       56.41      1.05 o 
   9   1   3        3.00        3.74      0.52 o 
  10   1   3        5.75        5.82      0.53 o 
  11   1   3        3.88        6.30      1.38 o 
  12   1   3        1.35       -0.39      1.45 o 
  13   1   3        4.25        1.20      2.16 o 
 -14   2   3        4.28        1.76      2.18 o 
 -13   2   3        1.18        1.47      1.41 o 
 -12   2   3        4.30        5.32      1.25 o 
 -11   2   3       29.89       32.32      1.31 o 
 -10   2   3       25.14       24.33      1.17 o 
  -9   2   3       27.47       30.03      1.10 o 
  -8   2   3        8.60        6.95      0.66 o 
  -7   2   3        8.41        8.90      0.58 o 
  -6   2   3      261.84      262.75      1.36 o 
  -5   2   3      288.43      305.33      1.67 o 
  -4   2   3      378.07      388.17      2.43 o 
  -3   2   3      124.28      136.70      0.96 o 
  -2   2   3     1317.40     1351.96      4.87 o 
  -1   2   3      656.17      605.50      2.26 o 
   0   2   3     5082.03     4926.17     18.46 o 
   1   2   3      527.71      468.37      1.57 o 
   2   2   3      692.47      639.62      3.38 o 
   3   2   3     1013.75      996.68      4.04 o 
   4   2   3      123.69      116.82      0.86 o 
   5   2   3        0.10        0.12      0.39 o 
   6   2   3      499.22      479.84      2.85 o 
   7   2   3       34.52       29.88      0.60 o 
   8   2   3       42.54       47.08      0.88 o 
   9   2   3       24.52       21.62      0.64 o 
  10   2   3        9.32       11.31      0.72 o 
  11   2   3        4.27        4.29      1.09 o 
  12   2   3        7.50        8.71      1.59 o 
  13   2   3        2.50        4.60      2.23 o 
 -13   3   3        0.46        0.67      1.60 o 
 -12   3   3       16.06       19.87      1.58 o 
 -11   3   3       14.66       14.23      1.14 o 
 -10   3   3       11.29       11.94      1.02 o 
  -9   3   3       53.14       67.16      1.32 o 
  -8   3   3        1.04        1.26      0.57 o 
  -7   3   3      314.98      319.48      2.05 o 
  -6   3   3      107.91      118.09      0.81 o 
  -5   3   3      111.66      114.73      0.83 o 
  -4   3   3      475.06      550.90      2.21 o 
  -3   3   3      972.78     1023.99      2.64 o 
  -2   3   3       61.95       61.36      0.59 o 
  -1   3   3      393.66      408.74      2.03 o 
   0   3   3      141.83      144.50      0.99 o 
   1   3   3      710.79      688.87      3.53 o 
   2   3   3      199.02      202.78      1.20 o 
   3   3   3     1975.01     2049.56      6.34 o 
   4   3   3       77.79       76.56      0.74 o 
   5   3   3      209.67      245.88      1.54 o 
   6   3   3        5.43        5.87      0.55 o 
   7   3   3      191.94      190.02      1.68 o 
   8   3   3       13.38       14.13      0.72 o 
   9   3   3       65.46       60.63      0.96 o 
  10   3   3       65.70       65.21      1.32 o 
  11   3   3        2.17        2.43      1.13 o 
  12   3   3        2.96        2.30      1.83 o 
  13   3   3        0.04       -0.89      1.71 o 
 -13   4   3        1.72        0.66      1.62 o 
 -12   4   3        7.22        8.47      1.70 o 
 -11   4   3        0.67        1.13      1.00 o 
 -10   4   3        0.45        0.20      0.84 o 
  -9   4   3       79.79       76.02      1.36 o 
  -8   4   3        3.79        4.69      0.50 o 
  -7   4   3      105.34      110.25      0.95 o 
  -6   4   3       66.48       61.36      0.72 o 
  -5   4   3       46.10       55.98      0.76 o 
  -4   4   3       88.88       91.84      0.82 o 
  -3   4   3      700.55      718.46      2.41 o 
  -2   4   3       24.88       23.58      0.50 o 
  -1   4   3      186.79      199.84      1.00 o 
   0   4   3      170.14      155.41      1.00 o 
   1   4   3      394.29      432.22      1.63 o 
   2   4   3       24.57       33.42      0.58 o 
   3   4   3     1098.35     1211.90      3.91 o 
   4   4   3      110.33      111.13      0.91 o 
   5   4   3       32.76       26.27      0.58 o 
   6   4   3       59.23       62.84      0.97 o 
   7   4   3       34.81       31.76      0.91 o 
   8   4   3      106.80      104.11      1.40 o 
   9   4   3       19.70       16.76      1.08 o 
  10   4   3       10.05        8.80      1.57 o 
  11   4   3        1.00        0.74      1.96 o 
  12   4   3        0.09        0.48      1.76 o 
 -13   5   3        2.01        1.60      1.84 o 
 -12   5   3        0.93        0.06      1.72 o 
 -11   5   3        1.76        0.47      1.65 o 
 -10   5   3       25.90       25.42      1.40 o 
  -9   5   3        4.90        5.10      1.07 o 
  -8   5   3       24.77       23.82      0.76 o 
  -7   5   3      250.57      243.43      1.66 o 
  -6   5   3       77.01       67.35      0.99 o 
  -5   5   3      191.95      206.79      1.35 o 
  -4   5   3      106.92      106.48      0.84 o 
  -3   5   3       63.55       70.02      0.68 o 
  -2   5   3      250.53      236.79      1.13 o 
  -1   5   3       51.98       50.98      0.64 o 
   0   5   3       67.34       68.63      0.75 o 
   1   5   3      441.65      477.66      1.73 o 
   2   5   3      102.18      114.92      0.95 o 
   3   5   3       25.51       28.88      0.58 o 
   4   5   3        7.55        8.67      0.44 o 
   5   5   3       23.77       23.30      0.62 o 
   6   5   3      332.35      340.54      2.05 o 
   7   5   3       25.62       20.75      0.96 o 
   8   5   3       78.56       74.14      1.34 o 
   9   5   3        9.06       11.62      1.00 o 
  10   5   3        5.31        3.13      2.09 o 
  11   5   3        1.02        0.48      2.41 o 
  12   5   3        1.19        1.22      2.27 o 
 -12   6   3        0.46       -0.38      2.06 o 
 -11   6   3        4.48        3.46      1.70 o 
 -10   6   3        5.35        4.06      1.64 o 
  -9   6   3        5.65        4.89      1.23 o 
  -8   6   3       44.80       39.11      0.92 o 
  -7   6   3       58.58       56.18      1.05 o 
  -6   6   3       36.37       41.18      1.08 o 
  -5   6   3       78.64       71.81      1.26 o 
  -4   6   3        9.34        9.69      0.52 o 
  -3   6   3       98.65       98.26      0.90 o 
  -2   6   3       27.14       26.53      0.53 o 
  -1   6   3      128.19      131.38      0.95 o 
   0   6   3      145.00      135.91      1.01 o 
   1   6   3       42.69       42.46      0.66 o 
   2   6   3       58.99       52.70      0.73 o 
   3   6   3      159.41      138.06      1.12 o 
   4   6   3      219.22      210.84      1.35 o 
   5   6   3       97.94       91.68      1.01 o 
   6   6   3       21.23       22.16      0.76 o 
   7   6   3       28.58       26.15      0.81 o 
   8   6   3       19.33       21.06      1.21 o 
   9   6   3       11.14       13.52      1.11 o 
  10   6   3        0.09        0.23      1.76 o 
  11   6   3        6.82        7.90      1.93 o 
 -11   7   3        1.37        1.64      1.89 o 
 -10   7   3        0.94        2.40      1.72 o 
  -9   7   3        2.98        1.99      1.28 o 
  -8   7   3       41.68       44.47      1.38 o 
  -7   7   3       36.79       33.15      1.45 o 
  -6   7   3       13.22       16.34      1.19 o 
  -5   7   3       38.41       45.34      1.39 o 
  -4   7   3       28.84       30.21      0.86 o 
  -3   7   3       30.93       34.50      0.88 o 
  -2   7   3      362.35      373.03      1.97 o 
  -1   7   3       64.80       63.44      0.79 o 
   0   7   3       78.84       75.50      0.99 o 
   1   7   3       41.41       38.05      0.77 o 
   2   7   3        0.70        0.85      0.48 o 
   3   7   3       27.93       29.24      0.73 o 
   4   7   3       22.41       20.03      0.63 o 
   5   7   3        4.26        3.62      0.50 o 
   6   7   3        8.16        8.05      0.52 o 
   7   7   3        6.42        6.45      0.85 o 
   8   7   3        7.34        6.08      1.17 o 
   9   7   3        2.23        1.38      1.59 o 
  10   7   3        1.94        1.04      1.95 o 
  11   7   3        3.89        2.10      2.11 o 
 -10   8   3        0.53        1.12      1.87 o 
  -9   8   3        0.68        1.00      1.45 o 
  -8   8   3        3.11        2.66      1.21 o 
  -7   8   3       11.35        9.52      1.39 o 
  -6   8   3       29.50       30.30      1.48 o 
  -5   8   3       24.65       22.74      1.53 o 
  -4   8   3       47.54       48.21      1.19 o 
  -3   8   3       61.39       59.66      1.30 o 
  -2   8   3      231.18      228.54      2.20 o 
  -1   8   3        0.68        0.99      0.50 o 
   0   8   3       28.72       27.41      0.86 o 
   1   8   3       34.66       34.10      0.96 o 
   2   8   3      244.36      234.22      2.00 o 
   3   8   3       87.17       90.18      1.34 o 
   4   8   3      112.80      114.11      1.51 o 
   5   8   3       16.95       16.09      0.75 o 
   6   8   3       21.44       19.18      1.45 o 
   7   8   3        5.66        5.66      1.23 o 
   8   8   3        5.08        6.06      1.54 o 
   9   8   3        6.59        6.41      1.89 o 
  10   8   3        1.28        0.37      1.94 o 
  -9   9   3        5.41        6.04      1.67 o 
  -8   9   3        4.48        6.28      1.58 o 
  -7   9   3        0.47        0.87      1.32 o 
  -6   9   3        4.27        6.44      1.44 o 
  -5   9   3       25.61       25.12      1.60 o 
  -4   9   3       21.85       23.02      1.15 o 
  -3   9   3       51.89       55.66      1.49 o 
  -2   9   3        4.74        4.53      1.04 o 
  -1   9   3       99.47      107.96      1.93 o 
   0   9   3       21.40       19.69      0.87 o 
   1   9   3        2.13        2.12      0.97 o 
   2   9   3        9.56       10.58      1.09 o 
   3   9   3       83.26       83.06      1.47 o 
   4   9   3        0.58        0.36      0.93 o 
   5   9   3        1.16        4.09      1.25 o 
   6   9   3        0.60        1.47      1.47 o 
   7   9   3        2.97        2.39      1.60 o 
   8   9   3        0.56        0.03      1.87 o 
  -8  10   3        1.85        1.91      1.74 o 
  -7  10   3        1.44        0.77      1.52 o 
  -6  10   3        2.69        2.68      1.46 o 
  -5  10   3        1.06        1.39      1.40 o 
  -4  10   3       21.30       23.03      1.72 o 
  -3  10   3       27.28       26.57      1.52 o 
  -2  10   3        2.24        2.52      1.22 o 
  -1  10   3       13.89       14.91      1.37 o 
   0  10   3       17.51       17.25      1.41 o 
   1  10   3        7.50        7.54      1.17 o 
   2  10   3       14.54       14.10      1.27 o 
   3  10   3        1.93        0.09      1.07 o 
   4  10   3        8.73        8.09      1.25 o 
   5  10   3        0.31        1.09      1.56 o 
   6  10   3        2.70        3.74      1.70 o 
   7  10   3        0.35       -0.09      1.79 o 
  -6  11   3       10.56       12.55      1.93 o 
  -5  11   3        2.27        4.14      1.75 o 
  -4  11   3        3.10        3.87      1.65 o 
  -3  11   3        0.01        0.31      1.58 o 
  -2  11   3        0.18        0.89      1.35 o 
  -1  11   3        2.62        3.65      1.40 o 
   0  11   3        6.54        6.93      1.33 o 
   1  11   3        4.39        4.42      1.33 o 
   2  11   3        2.31        3.24      1.17 o 
   3  11   3        0.80        0.24      1.26 o 
   4  11   3        4.43        3.42      1.57 o 
   5  11   3        1.41        1.76      1.70 o 
  -2  12   3        0.58        1.47      1.95 o 
  -1  12   3        1.95        1.18      1.60 o 
   0  12   3        0.42       -0.50      1.49 o 
   1  12   3        1.13        2.91      1.53 o 
 -14   0   4        0.42       -0.85      2.30 o 
 -13   0   4        0.04        1.74      1.96 o 
 -12   0   4       21.80       18.71      2.73 o 
 -11   0   4       47.39       45.47      3.01 o 
 -10   0   4       34.44       28.80      1.32 o 
  -9   0   4        2.25        3.34      0.86 o 
  -8   0   4       33.27       31.05      0.88 o 
  -7   0   4      168.08      152.57      1.27 o 
  -6   0   4      209.74      210.73      1.56 o 
  -5   0   4      568.73      583.50      3.83 o 
  -4   0   4       93.55       88.75      0.92 o 
  -3   0   4     2763.60     2841.17     14.15 o 
  -2   0   4     3007.13     2978.84     14.08 o 
  -1   0   4       39.35       41.02      1.01 o 
   0   0   4      779.03      802.83      2.82 o 
   1   0   4      406.87      381.86      2.40 o 
   2   0   4      303.57      288.32      2.00 o 
   3   0   4      366.36      371.39      2.40 o 
   4   0   4       28.45       38.00      1.11 o 
   5   0   4       45.88       51.77      1.35 o 
   6   0   4      313.18      330.77      3.39 o 
   7   0   4       23.43       18.55      1.33 o 
   8   0   4        0.37       -0.18      1.20 o 
   9   0   4      103.09       95.54      3.78 o 
  10   0   4        0.49        1.07      1.44 o 
  11   0   4        9.59        9.15      1.97 o 
  12   0   4        0.07        1.93      1.64 o 
  13   0   4        2.89       -1.06      2.33 o 
 -14   1   4        3.42        1.57      2.19 o 
 -13   1   4        1.83        2.16      1.64 o 
 -12   1   4        2.69        1.95      1.31 o 
 -11   1   4        4.57        4.58      0.99 o 
 -10   1   4       23.45       25.12      1.00 o 
  -9   1   4       36.37       38.86      1.01 o 
  -8   1   4       21.82       19.45      0.54 o 
  -7   1   4      231.73      226.79      1.25 o 
  -6   1   4       62.01       77.57      0.78 o 
  -5   1   4      255.92      257.64      1.40 o 
  -4   1   4      151.28      135.69      1.31 o 
  -3   1   4      344.84      328.33      2.06 o 
  -2   1   4      100.08       85.33      0.90 o 
  -1   1   4     4021.35     3765.97     17.95 o 
   0   1   4     2071.73     2039.10      5.36 o 
   1   1   4     1211.33     1274.25      3.66 o 
   2   1   4     1093.47     1049.46      3.00 o 
   3   1   4     1057.44     1125.76      5.61 o 
   4   1   4       38.62       31.97      1.15 o 
   5   1   4      861.57      905.00      4.64 o 
   6   1   4        7.52        7.12      0.44 o 
   7   1   4       57.34       54.60      0.86 o 
   8   1   4        2.29        2.53      0.47 o 
   9   1   4       47.37       39.60      1.19 o 
  10   1   4        6.04        6.90      0.79 o 
  11   1   4       10.64       10.03      1.36 o 
  12   1   4        0.23       -0.55      1.27 o 
  13   1   4        1.33        1.81      1.88 o 
 -14   2   4        1.93        0.11      1.80 o 
 -13   2   4        6.34        5.12      1.64 o 
 -12   2   4        1.45        0.94      1.23 o 
 -11   2   4        2.54        2.87      0.97 o 
 -10   2   4       19.89       20.01      1.10 o 
  -9   2   4       68.08       70.67      1.22 o 
  -8   2   4        8.44        7.48      0.46 o 
  -7   2   4      105.96      111.49      1.06 o 
  -6   2   4      393.15      416.59      1.85 o 
  -5   2   4      487.30      556.70      3.07 o 
  -4   2   4       12.19       12.23      0.37 o 
  -3   2   4       95.71       94.42      0.70 o 
  -2   2   4       65.45       70.00      0.76 o 
  -1   2   4     1348.97     1333.59      5.03 o 
   0   2   4       45.38       45.43      0.64 o 
   1   2   4     1797.96     1801.43      9.87 o 
   2   2   4      416.78      430.65      1.43 o 
   3   2   4      766.15      813.36      3.83 o 
   4   2   4      237.64      239.02      1.12 o 
   5   2   4      201.84      189.15      1.19 o 
   6   2   4      104.99      133.83      1.16 o 
   7   2   4       38.48       39.86      0.82 o 
   8   2   4       83.31       78.77      1.05 o 
   9   2   4        1.45        1.71      0.39 o 
  10   2   4       29.40       28.66      0.88 o 
  11   2   4        5.59        7.13      1.13 o 
  12   2   4        1.26        0.85      1.81 o 
  13   2   4        5.77        6.20      2.54 o 
 -13   3   4        1.22        1.18      1.70 o 
 -12   3   4        0.89        0.76      1.36 o 
 -11   3   4        7.45        8.95      0.96 o 
 -10   3   4       76.20       77.47      1.40 o 
  -9   3   4       38.29       43.22      0.92 o 
  -8   3   4       38.05       34.68      0.68 o 
  -7   3   4       51.00       49.34      0.73 o 
  -6   3   4       97.90      103.68      0.85 o 
  -5   3   4      117.45      115.28      0.79 o 
  -4   3   4      132.41      135.41      1.03 o 
  -3   3   4      268.90      266.54      1.41 o 
  -2   3   4      309.44      315.78      1.51 o 
  -1   3   4       61.68       62.26      0.75 o 
   0   3   4      162.90      161.55      1.07 o 
   1   3   4     1212.70     1324.12      5.71 o 
   2   3   4       93.80      111.72      1.02 o 
   3   3   4      262.36      262.11      1.58 o 
   4   3   4      118.33      114.59      0.98 o 
   5   3   4        4.89        4.81      0.44 o 
   6   3   4      296.02      303.50      2.05 o 
   7   3   4       54.40       56.09      1.02 o 
   8   3   4       84.52       90.56      1.40 o 
   9   3   4       15.47       14.37      0.79 o 
  10   3   4        1.50        2.53      1.00 o 
  11   3   4        1.46        1.89      1.69 o 
  12   3   4        2.69        1.47      2.01 o 
 -13   4   4        2.56        4.34      1.71 o 
 -12   4   4        4.70        3.61      1.54 o 
 -11   4   4       21.93       23.85      1.79 o 
 -10   4   4        0.33       -0.01      0.74 o 
  -9   4   4        4.31        3.36      0.90 o 
  -8   4   4       58.91       54.92      0.90 o 
  -7   4   4        4.09        4.07      0.35 o 
  -6   4   4      137.49      141.19      0.89 o 
  -5   4   4       80.54       83.63      0.80 o 
  -4   4   4     1228.07     1284.57      4.49 o 
  -3   4   4      202.98      196.18      1.18 o 
  -2   4   4       72.13       74.66      0.74 o 
  -1   4   4       58.21       60.43      0.65 o 
   0   4   4      957.59      960.84      3.55 o 
   1   4   4      710.90      795.98      3.09 o 
   2   4   4      461.96      504.21      1.75 o 
   3   4   4      393.06      400.84      1.82 o 
   4   4   4       46.98       41.90      0.63 o 
   5   4   4       79.19       81.13      0.84 o 
   6   4   4        6.90        7.49      0.63 o 
   7   4   4       69.60       67.80      1.17 o 
   8   4   4       15.77       13.76      0.89 o 
   9   4   4       75.92       73.21      1.55 o 
  10   4   4       14.03       13.99      2.09 o 
  11   4   4        3.80        4.82      1.79 o 
  12   4   4        0.04        0.34      1.91 o 
 -13   5   4        2.25        3.43      1.91 o 
 -12   5   4        0.60        0.48      1.71 o 
 -11   5   4        5.27        4.14      1.62 o 
 -10   5   4        2.43        2.33      1.41 o 
  -9   5   4       84.29       84.15      2.01 o 
  -8   5   4       36.89       35.28      0.96 o 
  -7   5   4       75.94       73.19      0.81 o 
  -6   5   4       84.19       81.46      1.08 o 
  -5   5   4        8.30        7.06      0.43 o 
  -4   5   4       99.45       90.70      0.85 o 
  -3   5   4       42.97       39.40      0.65 o 
  -2   5   4       44.40       45.81      0.61 o 
  -1   5   4       89.64       92.25      0.81 o 
   0   5   4       63.20       64.26      0.80 o 
   1   5   4      249.78      252.61      1.40 o 
   2   5   4      562.77      606.79      2.14 o 
   3   5   4      266.73      277.51      1.42 o 
   4   5   4       38.15       40.23      0.65 o 
   5   5   4      254.54      258.92      1.59 o 
   6   5   4      132.75      130.50      1.53 o 
   7   5   4      115.68      116.62      1.56 o 
   8   5   4        0.17       -0.28      0.72 o 
   9   5   4        1.71        1.33      0.88 o 
  10   5   4        0.11       -0.51      1.95 o 
  11   5   4        1.19        1.30      1.98 o 
  12   5   4        0.88        2.55      1.99 o 
 -12   6   4        1.60        2.48      1.78 o 
 -11   6   4        1.73        0.77      1.67 o 
 -10   6   4        4.62        4.17      1.53 o 
  -9   6   4       13.26       13.64      0.88 o 
  -8   6   4       38.13       39.82      0.90 o 
  -7   6   4       30.39       28.49      0.98 o 
  -6   6   4      167.30      168.92      1.76 o 
  -5   6   4       98.74      106.56      1.29 o 
  -4   6   4      192.19      198.58      1.29 o 
  -3   6   4      153.97      161.68      1.09 o 
  -2   6   4      243.28      236.28      1.25 o 
  -1   6   4       88.35       87.87      0.83 o 
   0   6   4        1.25        1.35      0.43 o 
   1   6   4       38.74       42.56      0.70 o 
   2   6   4       64.61       66.84      0.86 o 
   3   6   4       21.55       20.03      0.57 o 
   4   6   4       57.83       51.49      0.80 o 
   5   6   4      144.50      159.80      1.38 o 
   6   6   4      252.16      254.42      1.80 o 
   7   6   4        5.48        4.12      0.68 o 
   8   6   4        3.04        3.71      0.82 o 
   9   6   4        4.54        4.51      1.47 o 
  10   6   4        2.95        3.83      2.00 o 
  11   6   4        0.58       -1.41      2.29 o 
 -11   7   4        0.42        1.71      1.75 o 
 -10   7   4       14.95       17.47      1.82 o 
  -9   7   4        1.04       -0.78      1.56 o 
  -8   7   4       49.82       46.96      1.50 o 
  -7   7   4       23.26       22.56      1.19 o 
  -6   7   4       58.22       61.53      1.75 o 
  -5   7   4       44.81       44.51      1.38 o 
  -4   7   4      119.20      118.06      1.30 o 
  -3   7   4       21.81       21.32      0.77 o 
  -2   7   4       56.83       60.12      0.90 o 
  -1   7   4      265.84      256.74      1.63 o 
   0   7   4       63.33       61.62      0.94 o 
   1   7   4       66.16       66.08      1.10 o 
   2   7   4        1.11        1.88      0.60 o 
   3   7   4       44.76       42.78      0.86 o 
   4   7   4       28.47       26.63      0.75 o 
   5   7   4       13.86       14.27      0.66 o 
   6   7   4        3.75        3.69      0.61 o 
   7   7   4        8.69        7.71      0.94 o 
   8   7   4        3.04        5.18      1.38 o 
   9   7   4        1.25        1.62      1.73 o 
  10   7   4        3.33        4.49      1.91 o 
 -10   8   4        1.41        0.83      1.77 o 
  -9   8   4        0.39       -0.57      1.66 o 
  -8   8   4       11.60       12.16      1.34 o 
  -7   8   4        1.26        1.36      1.28 o 
  -6   8   4       19.94       19.44      1.53 o 
  -5   8   4        1.55        0.50      1.39 o 
  -4   8   4       43.07       46.66      1.24 o 
  -3   8   4       43.74       48.38      1.17 o 
  -2   8   4       20.57       19.27      0.55 o 
  -1   8   4      254.62      253.17      1.65 o 
   0   8   4       22.75       23.85      0.89 o 
   1   8   4       64.57       66.11      1.28 o 
   2   8   4       46.93       38.02      1.09 o 
   3   8   4       15.65       14.28      0.79 o 
   4   8   4        1.07        0.96      0.55 o 
   5   8   4        2.39        0.97      0.74 o 
   6   8   4        4.35        4.38      0.91 o 
   7   8   4        2.53        1.87      1.50 o 
   8   8   4        0.17        0.27      1.54 o 
   9   8   4        0.38        0.33      1.91 o 
  -9   9   4        0.87        0.37      1.82 o 
  -8   9   4        5.57        4.01      1.67 o 
  -7   9   4        0.50        2.28      1.42 o 
  -6   9   4        4.94        4.50      1.43 o 
  -5   9   4       14.97       15.94      1.56 o 
  -4   9   4        0.18        0.65      0.97 o 
  -3   9   4       25.65       28.11      1.25 o 
  -2   9   4       45.14       40.15      1.40 o 
  -1   9   4       12.58       11.45      0.69 o 
   0   9   4       90.23       87.46      1.41 o 
   1   9   4       24.93       24.58      1.17 o 
   2   9   4       14.48       17.65      1.07 o 
   3   9   4        8.15        7.18      0.90 o 
   4   9   4        5.61        7.97      1.08 o 
   5   9   4        0.04        0.70      1.35 o 
   6   9   4        0.66        0.91      1.47 o 
   7   9   4        3.16        1.67      1.68 o 
   8   9   4        0.54        1.37      1.86 o 
  -8  10   4        1.17        1.04      1.84 o 
  -7  10   4        1.56        1.21      1.60 o 
  -6  10   4        5.44        6.03      1.62 o 
  -5  10   4        6.96        4.57      1.54 o 
  -4  10   4        5.72        4.62      1.44 o 
  -3  10   4        0.98        1.05      1.18 o 
  -2  10   4        4.09        4.30      1.19 o 
  -1  10   4        2.69        5.27      1.24 o 
   0  10   4       23.86       22.48      1.50 o 
   1  10   4        9.87        7.90      1.08 o 
   2  10   4        2.32        1.34      1.20 o 
   3  10   4        3.13        3.38      1.10 o 
   4  10   4        0.85        0.86      1.48 o 
   5  10   4        2.34        2.25      1.46 o 
   6  10   4        0.03        0.25      1.60 o 
   7  10   4        2.50        2.15      1.70 o 
  -5  11   4        6.13        6.16      1.99 o 
  -4  11   4       12.62       15.38      2.06 o 
  -3  11   4       12.66       13.04      1.94 o 
  -2  11   4        0.59       -0.13      1.38 o 
  -1  11   4        1.18        1.48      1.48 o 
   0  11   4        6.10        7.03      1.37 o 
   1  11   4        9.53        9.92      1.44 o 
   2  11   4        0.18       -0.40      1.22 o 
   3  11   4        0.01        1.19      1.42 o 
   4  11   4        0.68       -0.21      1.69 o 
 -14   0   5        0.04        1.33      2.32 o 
 -13   0   5        4.62        6.12      1.89 o 
 -12   0   5        0.82        0.30      2.05 o 
 -11   0   5        2.06        2.26      2.15 o 
 -10   0   5        9.61        8.34      0.68 o 
  -9   0   5        3.76        3.94      0.53 o 
  -8   0   5       19.67       20.55      0.76 o 
  -7   0   5       41.49       43.24      0.77 o 
  -6   0   5      368.10      349.40      3.74 o 
  -5   0   5      333.65      377.94      2.80 o 
  -4   0   5      486.75      457.38      2.64 o 
  -3   0   5        1.51        1.44      0.44 o 
  -2   0   5     1194.85     1217.77      6.01 o 
  -1   0   5     3443.42     3493.14     21.83 o 
   0   0   5        7.67        7.42      0.52 o 
   1   0   5        0.42        0.56      0.40 o 
   2   0   5      941.72      919.09      6.88 o 
   3   0   5       70.75       64.08      0.83 o 
   4   0   5      124.97      137.21      1.77 o 
   5   0   5      125.57      122.95      1.97 o 
   6   0   5        8.47        9.13      1.06 o 
   7   0   5       35.66       30.93      1.60 o 
   8   0   5       35.97       33.28      1.78 o 
   9   0   5        2.20        1.77      1.37 o 
  10   0   5        2.66        2.78      1.17 o 
  11   0   5        0.78        0.35      1.78 o 
  12   0   5        1.14        1.80      1.86 o 
 -14   1   5        1.47        1.42      2.13 o 
 -13   1   5        6.22        4.30      1.75 o 
 -12   1   5        0.75        0.88      1.29 o 
 -11   1   5       18.40       18.38      1.24 o 
 -10   1   5       61.71       55.77      1.07 o 
  -9   1   5       43.68       39.65      0.70 o 
  -8   1   5       80.89       74.13      0.79 o 
  -7   1   5      158.49      154.54      1.20 o 
  -6   1   5       19.59       18.39      0.53 o 
  -5   1   5      212.47      228.67      1.32 o 
  -4   1   5        1.21        0.56      0.32 o 
  -3   1   5      177.73      159.84      1.31 o 
  -2   1   5      275.31      277.47      1.38 o 
  -1   1   5     1377.75     1294.56      9.53 o 
   0   1   5      148.93      136.47      0.84 o 
   1   1   5       10.30       11.95      0.34 o 
   2   1   5      263.90      263.58      1.34 o 
   3   1   5      328.10      319.03      1.89 o 
   4   1   5      507.76      534.94      3.16 o 
   5   1   5       20.22       24.22      0.67 o 
   6   1   5       44.10       39.74      0.87 o 
   7   1   5       14.34       17.64      0.82 o 
   8   1   5       13.33       11.04      0.84 o 
   9   1   5        7.63        8.92      0.90 o 
  10   1   5       24.18       22.84      1.25 o 
  11   1   5        3.07        3.32      1.40 o 
  12   1   5        3.45        3.70      1.33 o 
 -14   2   5        0.41        0.47      1.64 o 
 -13   2   5        1.47        0.11      1.80 o 
 -12   2   5        1.66        2.01      1.19 o 
 -11   2   5        0.65        1.30      1.15 o 
 -10   2   5       10.87       10.60      0.68 o 
  -9   2   5       88.69       81.08      0.97 o 
  -8   2   5        3.44        2.65      0.59 o 
  -7   2   5      168.73      171.85      1.19 o 
  -6   2   5      163.48      154.47      1.27 o 
  -5   2   5      250.36      269.92      1.40 o 
  -4   2   5      783.20      879.70      3.32 o 
  -3   2   5      404.19      387.53      2.27 o 
  -2   2   5       73.55       81.67      1.28 o 
  -1   2   5      240.63      241.16      1.54 o 
   0   2   5      107.83      104.57      0.77 o 
   1   2   5      104.20      108.63      0.73 o 
   2   2   5     2026.89     1996.34      9.89 o 
   3   2   5      298.96      312.90      1.47 o 
   4   2   5       34.46       40.45      0.65 o 
   5   2   5      255.49      269.95      2.34 o 
   6   2   5       71.92       71.56      0.90 o 
   7   2   5       14.57       12.89      0.65 o 
   8   2   5        8.84        7.10      0.61 o 
   9   2   5       40.40       34.52      0.85 o 
  10   2   5        0.28        0.53      0.84 o 
  11   2   5        0.28        0.00      1.24 o 
  12   2   5        2.05        2.52      2.00 o 
 -13   3   5        2.20        4.91      1.69 o 
 -12   3   5       13.22       11.92      1.76 o 
 -11   3   5        0.80        0.22      1.20 o 
 -10   3   5       11.92        9.59      0.63 o 
  -9   3   5      136.65      130.67      1.72 o 
  -8   3   5       54.70       52.85      0.98 o 
  -7   3   5       41.88       48.45      0.76 o 
  -6   3   5      323.25      325.93      1.60 o 
  -5   3   5      104.41      115.48      0.88 o 
  -4   3   5      100.29      108.65      0.90 o 
  -3   3   5       65.37       62.09      0.80 o 
  -2   3   5       66.47       72.42      0.84 o 
  -1   3   5     1247.19     1353.23      5.28 o 
   0   3   5      173.11      192.41      1.19 o 
   1   3   5       95.02       91.48      0.78 o 
   2   3   5       37.15       46.60      0.77 o 
   3   3   5      565.02      585.33      3.33 o 
   4   3   5      194.26      201.94      1.18 o 
   5   3   5      284.45      270.78      2.58 o 
   6   3   5       80.31       75.89      1.10 o 
   7   3   5       41.28       39.59      0.84 o 
   8   3   5      106.79      106.31      1.26 o 
   9   3   5       15.91       14.04      0.92 o 
  10   3   5        3.55        3.63      1.18 o 
  11   3   5        3.12        1.34      2.05 o 
  12   3   5        2.48        3.34      1.98 o 
 -13   4   5        0.47        1.87      1.76 o 
 -12   4   5        2.65        3.65      1.69 o 
 -11   4   5        7.95        8.50      1.50 o 
 -10   4   5       11.56       12.15      1.37 o 
  -9   4   5       11.27       11.55      0.60 o 
  -8   4   5       38.57       35.98      0.81 o 
  -7   4   5      177.86      162.20      1.33 o 
  -6   4   5        2.64        2.23      0.40 o 
  -5   4   5       18.23       19.78      0.55 o 
  -4   4   5        8.72        9.70      0.53 o 
  -3   4   5      326.91      335.65      1.95 o 
  -2   4   5      149.65      148.48      1.08 o 
  -1   4   5      487.77      508.26      2.45 o 
   0   4   5      250.37      228.70      1.34 o 
   1   4   5      545.72      563.72      2.19 o 
   2   4   5      477.35      510.70      3.00 o 
   3   4   5      143.24      183.23      1.37 o 
   4   4   5      111.83      105.28      1.07 o 
   5   4   5        9.83       10.18      0.57 o 
   6   4   5      172.46      161.48      1.70 o 
   7   4   5       13.30       12.61      0.78 o 
   8   4   5       97.50       99.29      1.52 o 
   9   4   5        4.27        5.36      1.04 o 
  10   4   5        0.45       -0.44      1.59 o 
  11   4   5        2.49        2.58      1.79 o 
  12   4   5        0.01        1.33      1.77 o 
 -12   5   5        0.53        1.53      1.68 o 
 -11   5   5        5.28        7.26      1.52 o 
 -10   5   5       18.08       22.77      1.76 o 
  -9   5   5       50.81       45.55      1.24 o 
  -8   5   5        9.02        8.94      0.72 o 
  -7   5   5       82.23       90.76      1.06 o 
  -6   5   5        8.96       10.84      0.61 o 
  -5   5   5       36.13       30.17      0.69 o 
  -4   5   5       29.69       28.49      0.61 o 
  -3   5   5      114.67      121.91      0.95 o 
  -2   5   5        8.21        7.68      0.47 o 
  -1   5   5      157.77      151.91      1.03 o 
   0   5   5       76.53       71.38      0.85 o 
   1   5   5       98.24      102.49      0.99 o 
   2   5   5      160.99      161.86      1.15 o 
   3   5   5      269.96      292.47      1.63 o 
   4   5   5       14.09       16.09      0.62 o 
   5   5   5       22.01       24.31      0.90 o 
   6   5   5      127.74      129.28      1.62 o 
   7   5   5       14.67       16.14      0.69 o 
   8   5   5        2.57        3.77      1.03 o 
   9   5   5        1.46        0.75      1.41 o 
  10   5   5        3.39        2.04      1.78 o 
  11   5   5        0.88        0.82      1.87 o 
 -12   6   5        3.17        3.68      1.92 o 
 -11   6   5       10.03       10.31      1.65 o 
 -10   6   5       13.07       14.12      1.69 o 
  -9   6   5       20.29       19.43      1.30 o 
  -8   6   5       22.65       22.13      1.17 o 
  -7   6   5        4.45        5.17      0.83 o 
  -6   6   5       26.95       24.79      0.77 o 
  -5   6   5      109.76      106.33      1.42 o 
  -4   6   5       11.14       14.45      0.67 o 
  -3   6   5       64.64       62.59      0.88 o 
  -2   6   5      205.60      208.14      1.29 o 
  -1   6   5      133.01      131.57      1.03 o 
   0   6   5       16.66       17.78      0.60 o 
   1   6   5      106.18      102.69      1.08 o 
   2   6   5       55.42       57.47      0.88 o 
   3   6   5      131.83      133.17      1.30 o 
   4   6   5       32.13       33.36      0.73 o 
   5   6   5      132.92      129.50      1.26 o 
   6   6   5        6.66        7.56      0.59 o 
   7   6   5       11.70       10.28      0.96 o 
   8   6   5        2.27        3.02      1.19 o 
   9   6   5        7.68        8.78      1.72 o 
  10   6   5        0.53        0.30      1.92 o 
  11   6   5        6.28        4.63      2.32 o 
 -11   7   5        1.75        1.32      1.75 o 
 -10   7   5        3.89        5.11      1.64 o 
  -9   7   5        6.88        7.85      1.65 o 
  -8   7   5       21.81       24.76      1.11 o 
  -7   7   5        8.42        9.80      1.16 o 
  -6   7   5       24.38       24.37      1.41 o 
  -5   7   5       72.06       67.71      1.40 o 
  -4   7   5      233.00      237.18      1.64 o 
  -3   7   5       50.97       48.11      0.91 o 
  -2   7   5        7.61        8.23      0.63 o 
  -1   7   5       27.63       24.56      0.77 o 
   0   7   5       61.33       62.30      1.08 o 
   1   7   5        4.93        4.65      0.69 o 
   2   7   5       29.92       33.33      0.96 o 
   3   7   5       78.85       70.44      1.20 o 
   4   7   5       16.55       15.40      0.63 o 
   5   7   5       11.25        9.52      0.64 o 
   6   7   5        5.02        6.05      0.78 o 
   7   7   5        2.13        2.12      1.06 o 
   8   7   5        1.75        1.87      1.29 o 
   9   7   5        1.62        3.76      1.78 o 
  10   7   5        3.50        5.25      1.85 o 
 -10   8   5        0.77        0.87      1.71 o 
  -9   8   5        0.37        2.43      1.78 o 
  -8   8   5        0.10        0.30      1.21 o 
  -7   8   5        1.35        3.25      1.65 o 
  -6   8   5        1.59        1.36      1.37 o 
  -5   8   5       15.31       12.40      1.33 o 
  -4   8   5       39.54       37.87      1.10 o 
  -3   8   5       45.97       39.74      0.83 o 
  -2   8   5       17.04       17.01      0.80 o 
  -1   8   5       82.57       75.55      1.16 o 
   0   8   5       58.78       55.81      1.12 o 
   1   8   5       88.69       87.65      1.58 o 
   2   8   5       20.07       18.10      1.08 o 
   3   8   5       46.25       42.79      1.17 o 
   4   8   5       75.30       74.91      1.35 o 
   5   8   5       18.59       21.50      1.15 o 
   6   8   5        0.25        0.48      1.26 o 
   7   8   5        3.59        3.52      1.38 o 
   8   8   5        2.88        2.37      1.62 o 
   9   8   5        1.25        1.45      1.87 o 
  -9   9   5        0.83        3.22      1.77 o 
  -8   9   5        3.11        0.42      1.64 o 
  -7   9   5        4.84        4.01      1.61 o 
  -6   9   5        1.18        1.89      1.44 o 
  -5   9   5       14.19       11.94      1.52 o 
  -4   9   5       67.62       70.92      1.68 o 
  -3   9   5       62.25       63.84      1.54 o 
  -2   9   5        5.31        5.09      0.58 o 
  -1   9   5       38.03       41.75      0.95 o 
   0   9   5        7.67        9.98      0.83 o 
   1   9   5       62.87       62.01      1.35 o 
   2   9   5        5.88        5.73      0.90 o 
   3   9   5        1.94        3.22      1.12 o 
   4   9   5        2.73        2.54      1.19 o 
   5   9   5        4.30        5.34      1.33 o 
   6   9   5        1.99        0.57      1.53 o 
   7   9   5        1.16       -0.01      1.60 o 
   8   9   5        4.35        4.51      1.97 o 
  -7  10   5        2.56        2.04      1.61 o 
  -6  10   5       14.57       12.23      1.67 o 
  -5  10   5        8.02        6.69      1.61 o 
  -4  10   5        3.08        3.75      1.28 o 
  -3  10   5       17.86       20.03      1.35 o 
  -2  10   5        0.15        1.03      1.32 o 
  -1  10   5       18.69       18.00      1.51 o 
   0  10   5       25.04       26.62      1.43 o 
   1  10   5       11.81       10.13      1.11 o 
   2  10   5        2.37        2.33      1.19 o 
   3  10   5        1.79        1.13      1.16 o 
   4  10   5        2.23        2.86      1.57 o 
   5  10   5        1.21        0.93      1.52 o 
   6  10   5        3.01        3.48      1.61 o 
  -5  11   5        6.58        5.76      2.03 o 
  -4  11   5        2.20        2.56      1.81 o 
  -3  11   5        1.74        0.56      1.81 o 
  -2  11   5       18.01       16.07      1.94 o 
  -1  11   5        2.96        1.47      1.52 o 
   0  11   5        0.36        0.96      1.31 o 
   1  11   5        1.79        1.91      1.27 o 
   2  11   5        6.45        7.67      1.42 o 
   3  11   5        1.83        2.06      1.51 o 
   4  11   5        0.18        0.53      1.70 o 
 -14   0   6        0.04        1.47      2.33 o 
 -13   0   6        1.25       -1.90      1.90 o 
 -12   0   6        0.68        2.24      1.82 o 
 -11   0   6        0.35       -0.59      1.03 o 
 -10   0   6       39.52       35.68      1.61 o 
  -9   0   6       21.22       20.39      0.69 o 
  -8   0   6       28.55       33.70      0.77 o 
  -7   0   6       27.50       29.08      0.75 o 
  -6   0   6      147.16      140.83      2.63 o 
  -5   0   6      436.42      465.24      2.87 o 
  -4   0   6      322.76      307.23      1.74 o 
  -3   0   6        0.33        0.15      0.43 o 
  -2   0   6        9.20       11.04      0.66 o 
  -1   0   6     2529.84     2600.76     14.89 o 
   0   0   6      355.86      347.49      2.76 o 
   1   0   6       81.68       75.50      0.83 o 
   2   0   6       72.90       66.29      0.89 o 
   3   0   6       65.95       68.69      0.89 o 
   4   0   6        7.38        9.05      0.77 o 
   5   0   6        2.17        1.91      0.74 o 
   6   0   6       43.10       44.81      1.38 o 
   7   0   6       17.17       15.41      1.09 o 
   8   0   6        1.59        0.84      1.02 o 
   9   0   6        7.34        9.81      1.23 o 
  10   0   6        1.04        1.66      1.32 o 
  11   0   6        2.96        4.77      1.87 o 
  12   0   6        0.14       -0.46      2.00 o 
 -14   1   6        0.01        0.97      2.19 o 
 -13   1   6        4.34        5.17      1.89 o 
 -12   1   6       12.87       16.30      1.68 o 
 -11   1   6        6.45        5.96      1.15 o 
 -10   1   6       18.35       17.42      0.57 o 
  -9   1   6       14.22       14.40      0.60 o 
  -8   1   6        2.47        1.65      0.49 o 
  -7   1   6      367.44      383.30      2.38 o 
  -6   1   6       49.64       46.28      0.67 o 
  -5   1   6       24.59       27.09      0.66 o 
  -4   1   6     1061.24     1161.68      6.71 o 
  -3   1   6       73.32       88.21      0.90 o 
  -2   1   6      513.09      509.03      2.69 o 
  -1   1   6      121.65      111.81      0.90 o 
   0   1   6      138.83      130.75      0.86 o 
   1   1   6        6.51        6.42      0.33 o 
   2   1   6      947.22      940.05      3.56 o 
   3   1   6      441.11      446.66      2.05 o 
   4   1   6       19.68       22.20      0.59 o 
   5   1   6       96.69       90.00      1.03 o 
   6   1   6       19.20       18.10      0.74 o 
   7   1   6       18.15       16.78      0.85 o 
   8   1   6       31.77       29.65      1.11 o 
   9   1   6       29.85       26.21      1.27 o 
  10   1   6        0.16       -1.17      1.38 o 
  11   1   6        0.54        0.61      1.41 o 
  12   1   6        0.89        2.41      1.45 o 
 -13   2   6        2.33        0.21      1.81 o 
 -12   2   6        6.63        4.70      1.80 o 
 -11   2   6       10.60       11.13      1.25 o 
 -10   2   6        8.08        8.00      0.73 o 
  -9   2   6        9.36        8.14      0.69 o 
  -8   2   6       23.48       24.86      0.67 o 
  -7   2   6       56.44       53.19      0.96 o 
  -6   2   6      491.99      502.23      2.50 o 
  -5   2   6      125.05      122.63      1.10 o 
  -4   2   6       38.40       41.10      0.66 o 
  -3   2   6     3688.45     3676.64     16.57 o 
  -2   2   6      210.32      203.30      1.73 o 
  -1   2   6      637.14      675.35      3.35 o 
   0   2   6       96.78      110.87      0.77 o 
   1   2   6      324.28      329.02      1.29 o 
   2   2   6        4.81        6.10      0.44 o 
   3   2   6      199.58      202.38      1.36 o 
   4   2   6       68.62       69.09      0.88 o 
   5   2   6       84.09       78.59      1.11 o 
   6   2   6       50.92       46.91      0.75 o 
   7   2   6       30.07       30.61      0.80 o 
   8   2   6       28.42       28.39      0.90 o 
   9   2   6        3.99        4.31      0.77 o 
  10   2   6        1.51        1.99      1.05 o 
  11   2   6        4.20        6.86      1.54 o 
  12   2   6        0.89        0.69      2.06 o 
 -13   3   6        1.01       -0.28      1.75 o 
 -12   3   6        1.70        1.23      1.65 o 
 -11   3   6       20.08       21.06      1.34 o 
 -10   3   6       53.95       53.29      1.16 o 
  -9   3   6       11.44       11.18      0.90 o 
  -8   3   6       52.34       52.87      0.92 o 
  -7   3   6       29.25       26.66      0.72 o 
  -6   3   6       48.53       39.71      0.69 o 
  -5   3   6      267.15      272.22      1.28 o 
  -4   3   6      302.34      328.46      1.86 o 
  -3   3   6      411.88      411.66      3.08 o 
  -2   3   6      160.01      148.32      1.07 o 
  -1   3   6      614.55      680.33      3.85 o 
   0   3   6       94.72       84.01      0.88 o 
   1   3   6      462.48      522.96      2.26 o 
   2   3   6      294.46      295.72      1.98 o 
   3   3   6       25.27       26.86      0.59 o 
   4   3   6       12.55       12.61      0.55 o 
   5   3   6        4.08        5.30      0.52 o 
   6   3   6      126.81      136.73      1.47 o 
   7   3   6      135.82      131.94      1.62 o 
   8   3   6       40.43       40.11      0.87 o 
   9   3   6       30.29       35.55      1.35 o 
  10   3   6        1.95        3.38      1.26 o 
  11   3   6        1.19        1.94      1.59 o 
  12   3   6        0.09        1.25      1.86 o 
 -13   4   6        5.04        6.29      1.87 o 
 -12   4   6        0.96       -0.77      1.66 o 
 -11   4   6        6.00        8.77      1.50 o 
 -10   4   6        7.85        7.77      1.33 o 
  -9   4   6       18.00       16.36      0.77 o 
  -8   4   6       82.99       79.88      1.13 o 
  -7   4   6       58.67       63.44      1.02 o 
  -6   4   6      120.83      116.55      1.13 o 
  -5   4   6       24.25       23.62      0.59 o 
  -4   4   6       30.92       31.22      0.60 o 
  -3   4   6      110.32      107.46      0.99 o 
  -2   4   6      462.88      496.74      2.70 o 
  -1   4   6       45.61       43.14      0.76 o 
   0   4   6      320.91      357.16      1.72 o 
   1   4   6      106.35      117.75      0.98 o 
   2   4   6      421.67      433.62      1.94 o 
   3   4   6       64.54       69.38      0.94 o 
   4   4   6       12.04       14.11      0.59 o 
   5   4   6       39.89       38.12      0.93 o 
   6   4   6       44.82       43.66      1.08 o 
   7   4   6       48.60       42.53      1.38 o 
   8   4   6       19.77       20.12      1.40 o 
   9   4   6        2.96        1.77      1.27 o 
  10   4   6        0.23        0.63      1.50 o 
  11   4   6        0.25       -0.97      1.81 o 
 -12   5   6        0.33       -0.96      1.80 o 
 -11   5   6        7.43        7.45      1.55 o 
 -10   5   6       22.19       21.06      1.60 o 
  -9   5   6       19.71       19.56      1.16 o 
  -8   5   6       87.75       87.00      1.35 o 
  -7   5   6       17.71       15.33      0.60 o 
  -6   5   6       18.42       17.63      0.69 o 
  -5   5   6       13.14       11.71      0.63 o 
  -4   5   6        1.28        2.41      0.51 o 
  -3   5   6        7.09        5.59      0.42 o 
  -2   5   6       37.48       43.54      0.69 o 
  -1   5   6       20.33       15.41      0.50 o 
   0   5   6      148.29      155.98      1.15 o 
   1   5   6       96.69       88.78      0.93 o 
   2   5   6       81.15       74.23      0.86 o 
   3   5   6       95.24      102.26      1.21 o 
   4   5   6        1.79        2.78      0.35 o 
   5   5   6      403.93      420.09      2.76 o 
   6   5   6       16.15       13.74      1.03 o 
   7   5   6       46.42       41.85      1.31 o 
   8   5   6        3.45        2.78      1.23 o 
   9   5   6        0.75        0.53      1.34 o 
  10   5   6        0.84        1.32      1.74 o 
  11   5   6        5.94        9.59      2.01 o 
 -12   6   6        1.07        1.46      1.99 o 
 -11   6   6        4.01        3.03      1.64 o 
 -10   6   6        5.87        4.69      1.74 o 
  -9   6   6       12.26       13.99      1.38 o 
  -8   6   6        7.35        7.39      0.97 o 
  -7   6   6       22.38       19.76      0.69 o 
  -6   6   6      108.53      108.77      1.40 o 
  -5   6   6      109.63      114.69      1.50 o 
  -4   6   6       12.49       12.15      0.69 o 
  -3   6   6       14.63       16.19      0.61 o 
  -2   6   6       59.32       63.93      0.88 o 
  -1   6   6       27.17       27.32      0.66 o 
   0   6   6      213.05      209.18      1.53 o 
   1   6   6        8.74        8.57      0.60 o 
   2   6   6        8.99       10.31      0.62 o 
   3   6   6      115.98      120.67      1.21 o 
   4   6   6       78.11       74.71      1.35 o 
   5   6   6        0.79       -0.02      0.59 o 
   6   6   6        9.52       10.31      0.86 o 
   7   6   6        2.03        2.06      1.24 o 
   8   6   6        6.50       11.33      1.42 o 
   9   6   6        0.10        0.24      1.59 o 
  10   6   6        8.64       11.04      2.37 o 
 -11   7   6        1.25       -0.17      1.77 o 
 -10   7   6        0.01       -0.48      1.73 o 
  -9   7   6       14.28       14.38      1.90 o 
  -8   7   6        3.67        3.17      1.19 o 
  -7   7   6       38.70       44.04      1.43 o 
  -6   7   6       30.25       27.20      1.23 o 
  -5   7   6       34.92       36.45      1.01 o 
  -4   7   6       74.01       74.15      1.18 o 
  -3   7   6      127.97      122.60      1.28 o 
  -2   7   6       13.76       12.32      0.72 o 
  -1   7   6       32.34       31.00      0.82 o 
   0   7   6      162.11      174.80      1.67 o 
   1   7   6        4.37        5.31      0.75 o 
   2   7   6       78.40       76.65      1.35 o 
   3   7   6       12.68       12.54      0.87 o 
   4   7   6        0.53        0.73      0.59 o 
   5   7   6       11.82       12.15      0.93 o 
   6   7   6        6.29        6.92      1.21 o 
   7   7   6        7.11        7.98      1.31 o 
   8   7   6        0.76       -0.79      1.36 o 
   9   7   6        0.97       -0.67      1.90 o 
 -10   8   6        2.50        5.80      1.88 o 
  -9   8   6        2.92        5.17      1.83 o 
  -8   8   6        1.28        0.90      1.37 o 
  -7   8   6        1.52        1.57      1.19 o 
  -6   8   6        2.58        3.67      1.28 o 
  -5   8   6       23.36       21.93      1.22 o 
  -4   8   6       16.95       15.63      0.81 o 
  -3   8   6        9.08        8.31      0.76 o 
  -2   8   6       32.68       32.90      0.97 o 
  -1   8   6       79.78       76.33      1.19 o 
   0   8   6       42.14       45.09      1.17 o 
   1   8   6       30.29       31.54      1.11 o 
   2   8   6       51.29       57.48      1.43 o 
   3   8   6       37.80       35.82      1.18 o 
   4   8   6        3.33        3.88      0.95 o 
   5   8   6        2.97        2.54      1.22 o 
   6   8   6        2.85        3.61      1.37 o 
   7   8   6        6.82        5.41      1.43 o 
   8   8   6        0.38        0.38      1.63 o 
  -9   9   6        0.95        0.30      1.84 o 
  -8   9   6        0.70       -1.10      1.75 o 
  -7   9   6        4.77        5.16      1.51 o 
  -6   9   6       12.07       13.34      1.47 o 
  -5   9   6        1.63        2.36      1.21 o 
  -4   9   6        3.03        3.18      1.00 o 
  -3   9   6       16.81       16.42      1.17 o 
  -2   9   6       32.23       31.64      1.06 o 
  -1   9   6       28.95       27.40      1.09 o 
   0   9   6       37.54       38.91      1.25 o 
   1   9   6        1.53        1.18      0.90 o 
   2   9   6       14.32       12.43      1.20 o 
   3   9   6        2.09        1.98      1.23 o 
   4   9   6        0.50        0.90      1.32 o 
   5   9   6        0.58        0.19      1.39 o 
   6   9   6        3.42        6.19      1.44 o 
   7   9   6        6.67        7.53      1.64 o 
  -7  10   6        2.08        2.00      1.59 o 
  -6  10   6        1.73        1.57      1.66 o 
  -5  10   6       12.52       14.53      1.88 o 
  -4  10   6        6.15        7.95      1.48 o 
  -3  10   6        0.63        1.02      1.21 o 
  -2  10   6       18.53       22.61      1.57 o 
  -1  10   6        1.81        2.13      1.20 o 
   0  10   6        9.12        6.81      1.21 o 
   1  10   6       15.95       16.91      1.19 o 
   2  10   6        5.95        7.53      1.08 o 
   3  10   6        0.46        0.41      1.13 o 
   4  10   6        0.26        1.29      1.58 o 
   5  10   6        3.37        2.23      1.62 o 
  -4  11   6        0.91        1.01      1.56 o 
  -3  11   6        0.77        0.46      1.83 o 
  -2  11   6        5.79        8.19      1.84 o 
  -1  11   6        2.54        2.66      1.37 o 
   0  11   6        4.77        6.15      1.34 o 
   1  11   6        0.09        0.46      1.28 o 
   2  11   6        4.30        4.94      1.45 o 
   3  11   6        5.37        6.00      1.68 o 
 -13   0   7       10.89       11.66      2.48 o 
 -12   0   7       16.88       17.46      2.43 o 
 -11   0   7        6.57        6.05      1.42 o 
 -10   0   7       10.73       12.07      0.88 o 
  -9   0   7       31.80       30.35      0.91 o 
  -8   0   7        2.05        1.05      0.65 o 
  -7   0   7       38.81       31.07      1.00 o 
  -6   0   7       33.13       33.88      0.91 o 
  -5   0   7       30.94       31.53      0.72 o 
  -4   0   7      203.70      222.78      2.19 o 
  -3   0   7       37.90       47.73      0.97 o 
  -2   0   7       39.49       50.73      0.77 o 
  -1   0   7       16.75       18.81      0.77 o 
   0   0   7       52.71       50.57      1.13 o 
   1   0   7      103.81       84.44      0.96 o 
   2   0   7      159.95      165.33      1.65 o 
   3   0   7        5.68        6.84      0.54 o 
   4   0   7        0.03        0.26      0.37 o 
   5   0   7        0.02        0.33      0.69 o 
   6   0   7       41.21       48.10      1.34 o 
   7   0   7        7.50        7.08      1.02 o 
   8   0   7       12.51       13.93      1.24 o 
   9   0   7       19.99       21.42      1.57 o 
  10   0   7        3.08        2.10      1.38 o 
  11   0   7        0.09        0.29      1.90 o 
  12   0   7        1.40       -0.19      3.02 o 
 -13   1   7        0.28       -2.30      2.38 o 
 -12   1   7        0.81       -1.11      1.61 o 
 -11   1   7       19.04       18.84      1.29 o 
 -10   1   7        6.42        6.84      0.70 o 
  -9   1   7        7.42        8.21      0.55 o 
  -8   1   7       29.82       29.64      0.78 o 
  -7   1   7       15.20       14.62      0.57 o 
  -6   1   7      122.47      126.07      1.07 o 
  -5   1   7      151.34      157.39      1.11 o 
  -4   1   7        7.12        4.78      0.36 o 
  -3   1   7      757.47      789.82      5.00 o 
  -2   1   7        5.52        4.35      0.46 o 
  -1   1   7      290.77      275.27      2.21 o 
   0   1   7      215.70      214.06      1.22 o 
   1   1   7      982.85      985.08      3.59 o 
   2   1   7      623.16      664.02      3.54 o 
   3   1   7       84.97       88.38      0.81 o 
   4   1   7      132.43      126.50      1.08 o 
   5   1   7       40.48       39.95      0.79 o 
   6   1   7       96.08       95.02      1.66 o 
   7   1   7       19.79       21.07      0.94 o 
   8   1   7       41.91       38.48      1.24 o 
   9   1   7        5.00        3.85      1.11 o 
  10   1   7        1.97        1.06      1.24 o 
  11   1   7        0.49        0.98      1.28 o 
  12   1   7        1.19        1.62      1.39 o 
 -13   2   7        0.17       -1.76      2.00 o 
 -12   2   7        4.60        3.77      1.98 o 
 -11   2   7       20.66       19.22      1.33 o 
 -10   2   7       27.16       26.33      0.98 o 
  -9   2   7        9.09        9.02      0.58 o 
  -8   2   7        3.46        3.15      0.63 o 
  -7   2   7      131.20      130.56      1.26 o 
  -6   2   7      239.14      249.76      1.50 o 
  -5   2   7       33.62       35.50      0.66 o 
  -4   2   7       62.64       57.48      0.69 o 
  -3   2   7      127.59      139.80      1.22 o 
  -2   2   7      456.75      490.61      3.49 o 
  -1   2   7      145.05      153.07      1.22 o 
   0   2   7      232.37      249.86      1.17 o 
   1   2   7      524.67      546.26      2.39 o 
   2   2   7       56.20       65.49      0.83 o 
   3   2   7       61.94       55.12      0.88 o 
   4   2   7       72.74       67.26      0.84 o 
   5   2   7       57.99       57.27      1.03 o 
   6   2   7       52.57       52.13      1.24 o 
   7   2   7       35.68       34.27      0.79 o 
   8   2   7        2.44        3.72      0.74 o 
   9   2   7        9.51        9.21      1.09 o 
  10   2   7        0.27       -0.19      1.37 o 
  11   2   7        0.67        0.18      1.45 o 
 -13   3   7        0.44       -0.54      1.89 o 
 -12   3   7        0.50        0.14      1.84 o 
 -11   3   7        7.91        7.38      1.41 o 
 -10   3   7       27.91       27.61      1.26 o 
  -9   3   7      101.79       95.72      1.59 o 
  -8   3   7       48.39       43.52      0.95 o 
  -7   3   7        7.25        7.54      0.68 o 
  -6   3   7      123.55      142.03      1.10 o 
  -5   3   7      103.68      112.73      0.94 o 
  -4   3   7       64.55       58.57      0.69 o 
  -3   3   7       85.68       88.24      1.02 o 
  -2   3   7      109.06      108.27      1.29 o 
  -1   3   7      140.50      163.92      1.04 o 
   0   3   7      183.29      173.91      1.10 o 
   1   3   7       11.87       10.90      0.46 o 
   2   3   7       14.53       14.72      0.55 o 
   3   3   7       74.40       72.07      0.85 o 
   4   3   7       52.46       49.73      0.88 o 
   5   3   7      178.16      187.09      1.49 o 
   6   3   7        6.86        7.02      0.79 o 
   7   3   7       52.44       52.99      1.36 o 
   8   3   7       18.07       15.69      1.09 o 
   9   3   7        3.29        5.02      1.32 o 
  10   3   7        0.34       -0.33      1.66 o 
  11   3   7        0.77        1.28      1.61 o 
 -13   4   7        1.88        3.96      1.83 o 
 -12   4   7        2.68        4.58      1.89 o 
 -11   4   7        1.61        2.42      1.38 o 
 -10   4   7        2.67        2.77      1.33 o 
  -9   4   7       35.92       34.49      0.95 o 
  -8   4   7        8.62        8.27      0.72 o 
  -7   4   7      117.38      116.89      1.50 o 
  -6   4   7       30.82       30.59      0.73 o 
  -5   4   7       55.03       52.54      0.84 o 
  -4   4   7        1.05        1.51      0.42 o 
  -3   4   7       24.04       24.76      0.61 o 
  -2   4   7       29.81       33.39      0.75 o 
  -1   4   7      268.33      285.01      1.80 o 
   0   4   7       28.32       27.17      0.63 o 
   1   4   7      231.95      230.19      1.22 o 
   2   4   7      124.74      130.29      1.22 o 
   3   4   7       87.38       88.78      1.10 o 
   4   4   7      182.58      188.05      1.49 o 
   5   4   7       58.79       57.14      1.13 o 
   6   4   7       76.10       82.01      1.42 o 
   7   4   7        5.31        6.30      0.90 o 
   8   4   7        2.45        2.39      1.25 o 
   9   4   7        1.30        0.64      1.30 o 
  10   4   7        0.04        1.33      1.53 o 
  11   4   7        1.63        0.68      2.06 o 
 -12   5   7        3.76        4.41      1.96 o 
 -11   5   7        7.45        7.47      1.61 o 
 -10   5   7       10.33       11.76      1.30 o 
  -9   5   7       17.22       15.92      1.13 o 
  -8   5   7        6.15        4.70      0.81 o 
  -7   5   7       27.19       26.81      0.79 o 
  -6   5   7       14.89       16.70      0.72 o 
  -5   5   7       53.14       52.59      0.89 o 
  -4   5   7       22.66       19.90      0.54 o 
  -3   5   7        7.54        8.50      0.55 o 
  -2   5   7        3.94        4.02      0.53 o 
  -1   5   7       20.59       21.47      0.54 o 
   0   5   7       61.67       54.56      0.88 o 
   1   5   7       51.28       52.08      0.82 o 
   2   5   7      205.79      225.90      1.77 o 
   3   5   7       35.56       33.90      0.91 o 
   4   5   7      187.62      194.37      1.82 o 
   5   5   7      110.97      115.50      1.36 o 
   6   5   7       79.46       76.72      1.37 o 
   7   5   7        2.38        2.29      1.18 o 
   8   5   7        1.31        0.59      1.23 o 
   9   5   7        0.41        2.02      1.29 o 
  10   5   7        0.41       -0.08      1.59 o 
 -11   6   7        0.49        0.17      1.83 o 
 -10   6   7       16.07       16.02      1.80 o 
  -9   6   7       25.76       29.92      1.56 o 
  -8   6   7        0.58        0.77      0.93 o 
  -7   6   7       54.85       52.27      1.11 o 
  -6   6   7        8.29        9.33      0.76 o 
  -5   6   7       52.53       50.70      1.15 o 
  -4   6   7      151.07      161.71      1.74 o 
  -3   6   7        2.60        3.28      0.55 o 
  -2   6   7       38.09       43.79      0.82 o 
  -1   6   7      206.73      206.11      1.60 o 
   0   6   7       54.84       59.38      1.03 o 
   1   6   7       33.67       32.62      0.81 o 
   2   6   7       40.31       35.67      0.85 o 
   3   6   7      153.44      154.93      1.61 o 
   4   6   7       22.13       22.71      1.04 o 
   5   6   7       87.67       90.33      1.52 o 
   6   6   7       47.70       49.33      1.17 o 
   7   6   7        0.35        0.85      1.33 o 
   8   6   7        0.83        1.89      1.29 o 
   9   6   7        4.19        4.29      1.63 o 
  10   6   7        2.27        5.04      1.97 o 
 -11   7   7        0.64       -0.62      1.81 o 
 -10   7   7        3.15        5.08      1.70 o 
  -9   7   7        0.68        1.32      1.57 o 
  -8   7   7        7.26        4.16      1.29 o 
  -7   7   7       37.81       36.42      1.22 o 
  -6   7   7        2.64        2.01      0.90 o 
  -5   7   7        1.32        0.95      0.81 o 
  -4   7   7       14.18       11.03      0.90 o 
  -3   7   7      176.00      169.36      1.52 o 
  -2   7   7      205.71      208.94      1.68 o 
  -1   7   7       42.74       36.88      1.00 o 
   0   7   7       15.52       18.41      0.92 o 
   1   7   7       63.71       56.20      1.21 o 
   2   7   7       24.59       25.58      1.04 o 
   3   7   7       35.40       36.65      1.00 o 
   4   7   7       31.90       30.96      1.20 o 
   5   7   7       27.94       27.58      1.21 o 
   6   7   7        7.21        6.85      1.26 o 
   7   7   7        2.68        3.55      1.29 o 
   8   7   7        0.29       -0.19      1.60 o 
   9   7   7        2.30        2.95      1.90 o 
 -10   8   7        0.62        2.11      1.90 o 
  -9   8   7        0.14       -1.67      1.85 o 
  -8   8   7        8.00       10.02      1.48 o 
  -7   8   7        0.73       -0.26      1.16 o 
  -6   8   7        0.57        0.72      1.23 o 
  -5   8   7        9.13        9.73      0.95 o 
  -4   8   7       34.71       35.33      1.07 o 
  -3   8   7        9.35        8.92      0.83 o 
  -2   8   7        4.78        4.04      0.72 o 
  -1   8   7       25.22       24.57      1.04 o 
   0   8   7        5.51        4.95      0.85 o 
   1   8   7       15.90       15.36      0.92 o 
   2   8   7        2.57        3.42      1.05 o 
   3   8   7        0.80        0.42      1.15 o 
   4   8   7        4.79        2.64      1.14 o 
   5   8   7        0.19       -0.01      1.30 o 
   6   8   7        8.55       11.17      1.51 o 
   7   8   7        2.56        2.24      1.50 o 
   8   8   7        1.54       -0.35      1.71 o 
  -8   9   7        0.12        1.15      1.46 o 
  -7   9   7        0.99        1.17      1.24 o 
  -6   9   7        4.88        4.34      1.31 o 
  -5   9   7        0.06        0.34      1.13 o 
  -4   9   7        2.24        1.11      0.99 o 
  -3   9   7        9.76        9.59      1.19 o 
  -2   9   7       38.05       41.13      1.28 o 
  -1   9   7        1.86        1.59      0.91 o 
   0   9   7        1.97        1.03      0.91 o 
   1   9   7        8.84        7.33      0.98 o 
   2   9   7        2.93        1.68      1.05 o 
   3   9   7        3.70        5.63      1.41 o 
   4   9   7        0.16       -0.30      1.45 o 
   5   9   7        1.03        2.38      1.42 o 
   6   9   7        0.75        0.61      1.44 o 
  -6  10   7        2.11        1.52      1.69 o 
  -5  10   7        1.24        1.22      1.52 o 
  -4  10   7       13.40       16.14      1.72 o 
  -3  10   7        5.42        6.43      1.30 o 
  -2  10   7        7.19        8.44      1.29 o 
  -1  10   7        3.69        3.02      1.41 o 
   0  10   7        2.01        2.39      1.11 o 
   1  10   7        2.13        3.13      1.17 o 
   2  10   7        0.73        0.92      1.08 o 
   3  10   7        2.46        3.76      1.39 o 
   4  10   7        1.95        2.04      1.67 o 
   5  10   7        3.94        3.91      1.74 o 
  -3  11   7        0.80        1.81      1.60 o 
  -2  11   7        0.75        1.26      1.69 o 
  -1  11   7        6.98        9.55      1.45 o 
   0  11   7        7.41        7.13      1.49 o 
   1  11   7        3.12        2.71      1.53 o 
 -13   0   8        0.01       -0.26      2.39 o 
 -12   0   8        7.68        7.22      2.33 o 
 -11   0   8        2.81        5.30      1.40 o 
 -10   0   8       15.94       15.44      1.08 o 
  -9   0   8       17.94       17.85      0.98 o 
  -8   0   8        5.81        4.27      0.78 o 
  -7   0   8        9.39        6.24      0.80 o 
  -6   0   8        8.99        7.72      0.68 o 
  -5   0   8       18.22       15.78      0.74 o 
  -4   0   8      171.86      170.20      1.75 o 
  -3   0   8      327.02      356.03      3.21 o 
  -2   0   8      300.81      301.93      2.60 o 
  -1   0   8      115.50      127.13      1.51 o 
   0   0   8      233.92      237.70      3.01 o 
   1   0   8       91.94       82.77      1.25 o 
   2   0   8      137.95      119.19      1.37 o 
   3   0   8        6.74        5.82      0.52 o 
   4   0   8       13.03       11.43      0.58 o 
   5   0   8       58.51       56.66      1.34 o 
   6   0   8       10.68       12.07      1.04 o 
   7   0   8       28.84       28.58      1.38 o 
   8   0   8       48.52       49.80      1.96 o 
   9   0   8        8.60       10.55      1.52 o 
  10   0   8        0.54       -1.50      1.73 o 
  11   0   8        0.38        0.86      1.79 o 
 -13   1   8        0.67        0.78      1.96 o 
 -12   1   8        0.06        0.49      1.49 o 
 -11   1   8        1.42        1.31      1.13 o 
 -10   1   8       73.95       72.55      1.21 o 
  -9   1   8       41.23       41.70      0.98 o 
  -8   1   8       31.55       26.16      0.77 o 
  -7   1   8       88.22       94.09      1.34 o 
  -6   1   8       15.32       16.07      0.58 o 
  -5   1   8       21.99       24.62      0.50 o 
  -4   1   8      135.26      132.37      1.04 o 
  -3   1   8        2.50        1.25      0.45 o 
  -2   1   8      175.88      186.55      1.60 o 
  -1   1   8       38.50       38.77      0.51 o 
   0   1   8       37.63       38.06      0.71 o 
   1   1   8       15.18       14.59      0.56 o 
   2   1   8       22.47       24.07      0.52 o 
   3   1   8      168.41      180.82      1.09 o 
   4   1   8       94.04       88.86      0.84 o 
   5   1   8       37.26       40.28      0.81 o 
   6   1   8       11.40       13.62      0.77 o 
   7   1   8       42.73       38.37      1.09 o 
   8   1   8        5.95        4.95      0.95 o 
   9   1   8        9.07        7.56      1.00 o 
  10   1   8        0.06        0.41      1.09 o 
  11   1   8        0.54        0.48      1.30 o 
 -13   2   8        1.68        1.60      2.00 o 
 -12   2   8        1.97        3.60      1.94 o 
 -11   2   8        5.02        4.20      1.08 o 
 -10   2   8       36.83       41.46      1.31 o 
  -9   2   8       36.75       34.11      1.11 o 
  -8   2   8       67.54       57.22      1.12 o 
  -7   2   8       58.50       53.41      1.04 o 
  -6   2   8       14.13       16.26      0.63 o 
  -5   2   8      220.79      225.54      1.65 o 
  -4   2   8      247.10      254.92      1.60 o 
  -3   2   8       31.95       30.84      0.75 o 
  -2   2   8      128.78      127.09      1.14 o 
  -1   2   8      120.29      120.00      0.98 o 
   0   2   8      414.08      423.27      2.07 o 
   1   2   8       75.43       69.35      0.72 o 
   2   2   8      130.70      123.56      0.92 o 
   3   2   8       60.73       52.35      0.89 o 
   4   2   8      168.52      186.59      1.59 o 
   5   2   8       16.95       17.46      0.64 o 
   6   2   8        9.25        8.45      0.94 o 
   7   2   8        3.83        2.69      0.95 o 
   8   2   8       13.10       16.41      1.12 o 
   9   2   8        3.43        3.33      1.27 o 
  10   2   8        0.03       -0.39      1.31 o 
  11   2   8        1.70        1.35      1.43 o 
 -13   3   8        2.74        1.27      1.85 o 
 -12   3   8        0.01       -0.13      1.98 o 
 -11   3   8        7.21        6.12      1.32 o 
 -10   3   8       30.46       29.81      1.37 o 
  -9   3   8       16.66       16.64      0.81 o 
  -8   3   8       12.13       11.30      0.80 o 
  -7   3   8        5.47        5.90      0.59 o 
  -6   3   8       30.88       31.84      0.72 o 
  -5   3   8      155.81      154.83      1.43 o 
  -4   3   8      141.97      158.85      1.35 o 
  -3   3   8      127.15      121.10      1.30 o 
  -2   3   8       72.91       76.90      0.95 o 
  -1   3   8      327.04      322.11      2.10 o 
   0   3   8       69.94       70.86      0.73 o 
   1   3   8      162.62      174.31      1.20 o 
   2   3   8      132.36      135.37      1.11 o 
   3   3   8        3.25        3.23      0.55 o 
   4   3   8       66.84       66.30      1.01 o 
   5   3   8       78.24       81.67      1.15 o 
   6   3   8       88.96       81.54      1.24 o 
   7   3   8       38.60       46.75      1.52 o 
   8   3   8        2.55        2.21      0.98 o 
   9   3   8        4.47        3.67      1.27 o 
  10   3   8        1.57        4.15      1.56 o 
  11   3   8        1.36        2.06      1.67 o 
 -12   4   8        0.18        0.64      1.92 o 
 -11   4   8       20.68       22.39      1.77 o 
 -10   4   8       17.50       17.69      1.29 o 
  -9   4   8       11.89       11.79      1.03 o 
  -8   4   8       41.34       42.28      1.05 o 
  -7   4   8        4.93        5.11      0.60 o 
  -6   4   8        5.17        4.17      0.60 o 
  -5   4   8       74.62       68.96      0.80 o 
  -4   4   8        9.32        8.82      0.43 o 
  -3   4   8        0.44        0.19      0.36 o 
  -2   4   8      112.71      109.96      0.97 o 
  -1   4   8       26.39       30.19      0.60 o 
   0   4   8       56.80       52.29      0.77 o 
   1   4   8       74.45       69.79      0.80 o 
   2   4   8       78.61       84.39      1.10 o 
   3   4   8       18.00       16.08      0.74 o 
   4   4   8       67.40       68.73      1.02 o 
   5   4   8      228.72      215.09      2.48 o 
   6   4   8       39.06       41.55      1.12 o 
   7   4   8       28.37       29.82      1.49 o 
   8   4   8        8.30        9.55      1.29 o 
   9   4   8        1.96        2.08      1.20 o 
  10   4   8        1.26        1.32      1.91 o 
 -12   5   8        1.84        3.48      2.13 o 
 -11   5   8        4.11        2.49      1.57 o 
 -10   5   8       24.62       25.87      1.43 o 
  -9   5   8       22.23       24.35      1.38 o 
  -8   5   8       15.09       16.37      0.95 o 
  -7   5   8       20.56       17.55      0.76 o 
  -6   5   8       65.45       68.97      1.11 o 
  -5   5   8        4.78        5.51      0.59 o 
  -4   5   8       20.92       21.39      0.67 o 
  -3   5   8       45.68       40.85      0.83 o 
  -2   5   8        8.55        9.80      0.61 o 
  -1   5   8       15.08       16.10      0.71 o 
   0   5   8       95.85       91.65      1.12 o 
   1   5   8       42.93       36.95      0.78 o 
   2   5   8      109.93      109.59      1.46 o 
   3   5   8       25.25       26.86      0.95 o 
   4   5   8       20.12       20.01      1.00 o 
   5   5   8        9.11        8.82      0.87 o 
   6   5   8       18.85       21.24      0.93 o 
   7   5   8        6.64        6.37      1.11 o 
   8   5   8        2.55        2.32      1.35 o 
   9   5   8        1.54        0.74      1.60 o 
  10   5   8        0.63        0.68      1.69 o 
 -11   6   8        3.17        4.18      1.63 o 
 -10   6   8        4.75        3.49      1.54 o 
  -9   6   8        6.37        7.53      1.21 o 
  -8   6   8        5.89        5.39      1.14 o 
  -7   6   8       10.63       10.85      0.85 o 
  -6   6   8       10.97       12.64      0.79 o 
  -5   6   8       34.52       34.28      0.97 o 
  -4   6   8        2.00        1.78      0.53 o 
  -3   6   8      128.25      127.50      1.53 o 
  -2   6   8       24.91       24.01      0.72 o 
  -1   6   8       89.11       88.97      1.21 o 
   0   6   8      191.93      203.86      1.70 o 
   1   6   8       19.59       22.06      0.80 o 
   2   6   8        6.45        6.32      0.56 o 
   3   6   8       24.78       26.34      0.98 o 
   4   6   8        4.29        2.54      0.91 o 
   5   6   8        5.47        4.85      0.91 o 
   6   6   8        1.01        2.29      1.18 o 
   7   6   8        1.17        0.17      1.35 o 
   8   6   8        6.22        7.78      1.47 o 
   9   6   8        3.72        4.09      1.73 o 
 -10   7   8        5.04        6.35      1.81 o 
  -9   7   8        5.87        4.60      1.66 o 
  -8   7   8        8.53        8.05      1.20 o 
  -7   7   8        8.90        8.91      0.96 o 
  -6   7   8       28.85       28.02      1.17 o 
  -5   7   8       23.98       25.78      1.08 o 
  -4   7   8       12.23       14.30      1.00 o 
  -3   7   8        8.67        5.72      0.71 o 
  -2   7   8       23.79       22.95      0.83 o 
  -1   7   8       57.93       53.13      1.19 o 
   0   7   8       52.50       53.96      1.24 o 
   1   7   8       11.07       12.96      0.91 o 
   2   7   8       76.63       79.66      1.78 o 
   3   7   8       27.68       28.14      1.53 o 
   4   7   8       12.68       11.96      1.31 o 
   5   7   8        0.67       -0.28      1.20 o 
   6   7   8        7.17        8.39      1.30 o 
   7   7   8        2.30        2.46      1.37 o 
   8   7   8        0.66        0.18      1.57 o 
  -9   8   8        4.74        5.54      1.69 o 
  -8   8   8        2.52        2.66      1.35 o 
  -7   8   8        3.69        1.31      1.18 o 
  -6   8   8        0.67        0.11      0.99 o 
  -5   8   8       10.22       10.37      1.04 o 
  -4   8   8       25.06       23.45      1.05 o 
  -3   8   8       17.44       16.89      0.88 o 
  -2   8   8        9.32        6.80      0.96 o 
  -1   8   8        4.05        3.96      0.86 o 
   0   8   8       21.81       22.86      0.96 o 
   1   8   8       24.50       25.62      1.16 o 
   2   8   8        2.10        2.63      0.95 o 
   3   8   8        0.15        0.85      1.27 o 
   4   8   8        4.14        3.86      1.24 o 
   5   8   8        1.06        0.15      1.41 o 
   6   8   8        3.92        4.44      1.54 o 
   7   8   8        1.74        3.67      1.65 o 
  -8   9   8        2.69        3.12      1.85 o 
  -7   9   8        0.30        1.12      1.49 o 
  -6   9   8        1.51        0.57      1.32 o 
  -5   9   8        7.50        9.22      1.40 o 
  -4   9   8        0.68        0.43      1.10 o 
  -3   9   8        3.38        2.77      1.12 o 
  -2   9   8        7.32        7.91      1.10 o 
  -1   9   8        1.68        2.49      1.02 o 
   0   9   8        2.27        1.42      0.91 o 
   1   9   8        8.13        7.86      1.04 o 
   2   9   8        5.29        7.38      1.12 o 
   3   9   8        0.05        0.46      1.35 o 
   4   9   8       12.48       13.44      1.68 o 
   5   9   8        1.14        2.16      1.46 o 
   6   9   8        0.11        1.00      1.62 o 
  -6  10   8        1.79        1.71      1.65 o 
  -5  10   8        7.88        7.61      1.67 o 
  -4  10   8        6.59        5.41      1.62 o 
  -3  10   8       14.53       15.26      1.40 o 
  -2  10   8        1.88        0.18      1.35 o 
  -1  10   8       11.85       13.20      1.44 o 
   0  10   8        3.41        3.03      1.28 o 
   1  10   8        1.78        3.83      1.29 o 
   2  10   8        1.05        1.58      1.46 o 
   3  10   8        1.37        0.44      1.34 o 
   4  10   8        0.21        0.63      1.59 o 
 -13   0   9        0.24       -0.51      2.29 o 
 -12   0   9        0.23       -0.27      2.07 o 
 -11   0   9        3.53        2.69      1.42 o 
 -10   0   9        2.29        3.40      1.13 o 
  -9   0   9        0.15        0.13      0.87 o 
  -8   0   9        4.59        3.70      0.91 o 
  -7   0   9       13.73       15.26      0.91 o 
  -6   0   9        2.61        2.47      0.57 o 
  -5   0   9       33.08       29.68      0.81 o 
  -4   0   9        2.96        3.22      0.50 o 
  -3   0   9       27.08       35.06      0.71 o 
  -2   0   9       48.58       48.88      1.21 o 
  -1   0   9       36.79       35.10      1.36 o 
   0   0   9      357.26      333.92      3.93 o 
   1   0   9        2.81        4.85      0.64 o 
   2   0   9        6.78        7.09      0.59 o 
   3   0   9        0.01        0.10      0.46 o 
   4   0   9       73.76       77.79      1.11 o 
   5   0   9       16.67       15.01      0.97 o 
   6   0   9        0.10       -0.22      0.96 o 
   7   0   9       32.34       34.12      1.72 o 
   8   0   9        7.49        7.64      1.47 o 
   9   0   9        4.37        2.79      1.44 o 
  10   0   9        1.69        3.71      1.79 o 
  11   0   9        2.03        0.61      1.96 o 
 -13   1   9        0.26        0.22      1.82 o 
 -12   1   9        1.18       -0.19      1.38 o 
 -11   1   9        1.36        0.95      1.14 o 
 -10   1   9        0.30        0.47      0.91 o 
  -9   1   9        4.21        3.01      0.84 o 
  -8   1   9      151.01      148.30      1.63 o 
  -7   1   9       69.85       62.32      1.00 o 
  -6   1   9      141.39      140.06      1.61 o 
  -5   1   9       46.42       51.02      0.76 o 
  -4   1   9       29.96       35.10      0.74 o 
  -3   1   9       95.52      105.99      1.02 o 
  -2   1   9       97.62      105.83      1.12 o 
  -1   1   9        2.26        3.93      0.41 o 
   0   1   9       51.29       42.66      0.75 o 
   1   1   9       50.53       44.46      0.74 o 
   2   1   9        3.13        3.31      0.28 o 
   3   1   9      113.18      118.16      0.90 o 
   4   1   9       48.83       45.46      0.72 o 
   5   1   9       15.17       16.59      0.70 o 
   6   1   9       25.70       24.54      0.84 o 
   7   1   9        4.45        4.90      0.82 o 
   8   1   9       39.42       39.46      1.38 o 
   9   1   9        7.21        7.53      1.10 o 
  10   1   9        1.57        2.05      1.20 o 
  11   1   9        0.09        0.10      1.34 o 
 -13   2   9        0.34        1.11      1.95 o 
 -12   2   9        1.51        1.15      1.63 o 
 -11   2   9        2.48        4.02      1.10 o 
 -10   2   9        3.37        2.84      1.31 o 
  -9   2   9        3.94        4.64      0.89 o 
  -8   2   9       19.70       18.07      0.88 o 
  -7   2   9      167.34      178.27      1.89 o 
  -6   2   9       71.35       75.48      0.95 o 
  -5   2   9        2.05        2.42      0.42 o 
  -4   2   9      104.34      108.61      1.19 o 
  -3   2   9        2.23        1.51      0.54 o 
  -2   2   9      228.69      246.52      1.39 o 
  -1   2   9      393.87      407.06      2.21 o 
   0   2   9       60.73       59.61      0.61 o 
   1   2   9       27.77       28.62      0.56 o 
   2   2   9        5.33        5.47      0.46 o 
   3   2   9       97.11       94.53      1.19 o 
   4   2   9       16.59       19.30      0.83 o 
   5   2   9      103.32      100.94      1.56 o 
   6   2   9       34.14       33.69      0.94 o 
   7   2   9       13.49       10.61      1.10 o 
   8   2   9       12.22       13.24      1.24 o 
   9   2   9        0.06        0.41      1.28 o 
  10   2   9        3.64        5.14      1.31 o 
 -12   3   9        7.05        6.90      2.05 o 
 -11   3   9        1.87        0.51      1.29 o 
 -10   3   9        2.40        2.20      1.29 o 
  -9   3   9        3.55        3.99      0.92 o 
  -8   3   9       16.60       16.80      0.95 o 
  -7   3   9       25.56       26.16      0.84 o 
  -6   3   9       27.83       26.25      0.67 o 
  -5   3   9        1.05        1.39      0.38 o 
  -4   3   9       92.21       86.56      1.26 o 
  -3   3   9       81.15       97.90      1.18 o 
  -2   3   9      182.95      190.39      1.50 o 
  -1   3   9       37.40       28.73      0.63 o 
   0   3   9      124.71      139.59      1.04 o 
   1   3   9      161.48      157.21      1.23 o 
   2   3   9       30.37       33.34      0.76 o 
   3   3   9      153.34      154.03      1.37 o 
   4   3   9        6.25        5.02      0.77 o 
   5   3   9       38.07       34.09      0.97 o 
   6   3   9       66.62       68.52      1.65 o 
   7   3   9        4.63        5.58      1.11 o 
   8   3   9        1.77        0.53      1.07 o 
   9   3   9        0.85        1.02      1.25 o 
  10   3   9        0.79        2.31      1.71 o 
 -12   4   9        1.36        0.57      1.96 o 
 -11   4   9       11.31       12.40      1.52 o 
 -10   4   9       40.68       39.09      1.63 o 
  -9   4   9       36.94       39.61      1.60 o 
  -8   4   9       25.94       26.49      1.00 o 
  -7   4   9       23.18       23.58      0.86 o 
  -6   4   9        4.08        5.31      0.45 o 
  -5   4   9        6.41        6.24      0.60 o 
  -4   4   9       28.13       28.52      0.86 o 
  -3   4   9        7.71        7.36      0.77 o 
  -2   4   9       13.19       12.07      0.70 o 
  -1   4   9       50.32       53.65      0.81 o 
   0   4   9        1.27        1.16      0.53 o 
   1   4   9       63.51       60.88      0.91 o 
   2   4   9        3.99        5.45      0.68 o 
   3   4   9       14.63       17.62      0.86 o 
   4   4   9       13.31       12.33      0.92 o 
   5   4   9       51.98       56.20      1.30 o 
   6   4   9       16.01       14.71      1.17 o 
   7   4   9        9.11       10.88      1.20 o 
   8   4   9        9.28        8.72      1.58 o 
   9   4   9        0.42       -0.31      1.56 o 
  10   4   9        1.34        3.21      1.80 o 
 -11   5   9        4.90        5.38      1.58 o 
 -10   5   9        3.63        2.73      1.22 o 
  -9   5   9       15.20       20.06      1.41 o 
  -8   5   9        3.35        2.64      1.16 o 
  -7   5   9       12.62       13.55      0.78 o 
  -6   5   9       10.15        9.88      0.65 o 
  -5   5   9       35.13       30.79      0.55 o 
  -4   5   9        3.82        3.07      0.44 o 
  -3   5   9       37.31       35.18      0.80 o 
  -2   5   9       14.07       11.26      0.68 o 
  -1   5   9       79.64       75.35      1.15 o 
   0   5   9       69.73       74.67      1.10 o 
   1   5   9      160.06      154.27      1.49 o 
   2   5   9      115.17      112.58      1.53 o 
   3   5   9       11.55       12.33      0.92 o 
   4   5   9       82.15       77.50      1.42 o 
   5   5   9        3.89        4.11      1.08 o 
   6   5   9       17.83       15.17      1.48 o 
   7   5   9        4.42        5.39      1.44 o 
   8   5   9        5.51        5.36      1.36 o 
   9   5   9        1.74        0.52      1.61 o 
 -11   6   9        0.48        0.81      1.72 o 
 -10   6   9        1.02        1.58      1.41 o 
  -9   6   9        3.44        3.41      1.18 o 
  -8   6   9        0.41        0.95      1.13 o 
  -7   6   9       28.41       30.38      1.09 o 
  -6   6   9       21.81       21.77      0.88 o 
  -5   6   9       14.43       15.20      0.85 o 
  -4   6   9       18.95       18.00      0.76 o 
  -3   6   9       40.80       43.54      0.92 o 
  -2   6   9       11.60       12.28      0.63 o 
  -1   6   9       28.40       26.27      0.95 o 
   0   6   9       16.16       18.90      0.93 o 
   1   6   9       34.06       31.37      0.86 o 
   2   6   9        3.54        3.48      0.91 o 
   3   6   9       21.19       19.98      1.12 o 
   4   6   9       11.69       12.02      1.23 o 
   5   6   9        0.40        0.75      1.17 o 
   6   6   9        0.78        0.48      1.19 o 
   7   6   9        0.94        2.65      1.31 o 
   8   6   9        5.72        5.19      1.53 o 
 -10   7   9        5.88        7.35      1.83 o 
  -9   7   9        4.72        5.03      1.67 o 
  -8   7   9        1.92        0.82      1.35 o 
  -7   7   9        0.16        0.37      0.91 o 
  -6   7   9       16.55       16.60      1.09 o 
  -5   7   9       44.77       38.15      1.25 o 
  -4   7   9        3.95        4.48      0.90 o 
  -3   7   9        4.86        3.59      0.68 o 
  -2   7   9       21.12       19.74      1.01 o 
  -1   7   9       46.56       46.30      1.31 o 
   0   7   9        9.78        6.97      0.87 o 
   1   7   9       19.11       21.13      0.96 o 
   2   7   9        6.39        4.92      0.53 o 
   3   7   9       12.11       10.15      1.28 o 
   4   7   9        3.06        1.20      1.23 o 
   5   7   9        1.75        1.89      1.27 o 
   6   7   9        0.81       -0.14      1.31 o 
   7   7   9        6.53        7.04      1.58 o 
  -9   8   9        0.89        0.23      1.83 o 
  -8   8   9        4.24        4.22      1.51 o 
  -7   8   9        4.15        4.28      1.30 o 
  -6   8   9        2.92        3.31      1.13 o 
  -5   8   9        1.39        1.90      1.02 o 
  -4   8   9       18.74       18.85      1.32 o 
  -3   8   9       17.81       20.15      1.24 o 
  -2   8   9       12.16       12.33      1.05 o 
  -1   8   9        0.48        0.35      0.92 o 
   0   8   9        0.18        0.47      0.91 o 
   1   8   9        8.20        7.28      0.96 o 
   2   8   9        6.87        5.97      1.18 o 
   3   8   9        2.22        3.10      1.19 o 
   4   8   9        7.14        9.45      1.42 o 
   5   8   9        0.20        0.72      1.35 o 
   6   8   9        2.89        2.31      1.60 o 
  -7   9   9        1.68        1.43      1.48 o 
  -6   9   9        0.97        0.18      1.36 o 
  -5   9   9        4.73        5.36      1.56 o 
  -4   9   9        1.95        3.37      1.56 o 
  -3   9   9        0.83        1.55      1.17 o 
  -2   9   9        2.41        0.90      1.21 o 
  -1   9   9       18.99       22.60      1.34 o 
   0   9   9        1.34        0.94      0.94 o 
   1   9   9        0.07        0.02      1.07 o 
   2   9   9        3.14        3.50      1.22 o 
   3   9   9        5.79        4.96      1.38 o 
   4   9   9        3.09        4.83      1.61 o 
   5   9   9        3.69        4.98      1.75 o 
  -5  10   9        4.99        6.04      1.68 o 
  -4  10   9        6.36        8.89      1.84 o 
  -3  10   9        2.44        2.08      1.64 o 
  -2  10   9        5.84        6.90      1.55 o 
  -1  10   9        2.98        4.00      1.65 o 
   0  10   9        4.17        3.78      1.57 o 
   1  10   9        0.98        1.90      1.51 o 
   2  10   9        1.31        0.35      1.36 o 
 -12   0  10        3.40        6.13      2.08 o 
 -11   0  10        0.04        0.03      2.31 o 
 -10   0  10        4.99        4.87      1.77 o 
  -9   0  10       15.40       17.44      1.52 o 
  -8   0  10      148.19      150.80      2.18 o 
  -7   0  10        0.03       -0.05      0.78 o 
  -6   0  10       61.54       54.42      1.15 o 
  -5   0  10        1.06        1.17      0.61 o 
  -4   0  10       11.60       10.74      0.57 o 
  -3   0  10       22.06       27.14      0.71 o 
  -2   0  10        0.66        0.21      0.56 o 
  -1   0  10        0.90        0.62      0.66 o 
   0   0  10       14.08       15.35      0.88 o 
   1   0  10        4.18        3.23      0.71 o 
   2   0  10       42.34       42.88      1.22 o 
   3   0  10       49.57       47.87      1.21 o 
   4   0  10        0.21        0.18      0.52 o 
   5   0  10       14.64       13.56      1.03 o 
   6   0  10       12.76       14.02      1.41 o 
   7   0  10       10.63       11.53      1.55 o 
   8   0  10       14.98       16.09      1.69 o 
   9   0  10        6.85        7.46      1.64 o 
  10   0  10        0.05       -0.32      1.88 o 
 -12   1  10        1.93        2.47      1.31 o 
 -11   1  10        1.12        1.75      1.25 o 
 -10   1  10        4.37        5.26      1.08 o 
  -9   1  10       12.59       13.70      1.12 o 
  -8   1  10       18.28       16.87      0.85 o 
  -7   1  10       36.06       35.61      0.89 o 
  -6   1  10       60.23       63.48      0.87 o 
  -5   1  10        7.06        5.66      0.57 o 
  -4   1  10       34.67       34.45      0.80 o 
  -3   1  10       85.49       85.66      1.05 o 
  -2   1  10       18.00       22.37      0.51 o 
  -1   1  10      323.98      335.78      2.16 o 
   0   1  10       47.86       47.06      0.93 o 
   1   1  10       43.07       48.14      0.90 o 
   2   1  10        9.33        9.50      0.58 o 
   3   1  10       18.33       19.58      0.51 o 
   4   1  10       24.98       20.06      0.56 o 
   5   1  10       20.32       18.55      0.72 o 
   6   1  10       26.18       23.50      1.02 o 
   7   1  10        0.37        0.15      0.94 o 
   8   1  10        2.04        2.11      1.02 o 
   9   1  10        6.50        6.17      1.20 o 
  10   1  10        0.00        0.34      1.35 o 
 -12   2  10        6.48        6.58      1.68 o 
 -11   2  10        2.42        1.32      1.32 o 
 -10   2  10        0.57        0.05      1.22 o 
  -9   2  10       14.85       15.47      1.25 o 
  -8   2  10      101.99       97.82      1.54 o 
  -7   2  10      108.87      108.19      1.49 o 
  -6   2  10       90.06       96.55      1.33 o 
  -5   2  10       23.18       20.68      0.74 o 
  -4   2  10        6.92        8.46      0.71 o 
  -3   2  10      315.53      318.69      2.21 o 
  -2   2  10      135.35      131.47      1.18 o 
  -1   2  10       50.22       46.33      0.83 o 
   0   2  10       44.59       45.26      0.83 o 
   1   2  10       18.73       17.54      0.67 o 
   2   2  10       42.23       40.25      0.77 o 
   3   2  10        8.84        8.73      0.46 o 
   4   2  10       23.61       23.45      0.88 o 
   5   2  10       34.76       33.18      1.16 o 
   6   2  10        0.46        0.58      0.95 o 
   7   2  10        9.73       10.35      1.17 o 
   8   2  10        2.45        1.68      1.11 o 
   9   2  10        3.14        3.13      1.20 o 
  10   2  10        1.87        1.85      1.41 o 
 -12   3  10        5.19        4.04      1.82 o 
 -11   3  10        3.12        2.84      1.35 o 
 -10   3  10       16.27       13.75      1.39 o 
  -9   3  10        3.27        2.90      1.21 o 
  -8   3  10       11.87       12.26      0.98 o 
  -7   3  10       22.17       19.04      0.75 o 
  -6   3  10        4.10        5.55      0.78 o 
  -5   3  10        7.26       11.07      0.69 o 
  -4   3  10       16.64       17.71      0.89 o 
  -3   3  10       28.90       31.86      0.98 o 
  -2   3  10       12.18       11.00      0.68 o 
  -1   3  10       37.60       33.14      0.74 o 
   0   3  10        4.11        2.80      0.45 o 
   1   3  10       24.30       22.78      0.67 o 
   2   3  10      137.84      141.53      1.57 o 
   3   3  10       16.95       16.43      0.81 o 
   4   3  10       99.16      103.67      1.46 o 
   5   3  10        5.91        6.17      0.76 o 
   6   3  10        1.64        2.21      1.02 o 
   7   3  10        2.68        3.21      1.13 o 
   8   3  10        7.33        6.46      1.43 o 
   9   3  10        2.10        2.20      1.41 o 
 -12   4  10        0.68        2.01      1.98 o 
 -11   4  10        8.70        8.18      1.47 o 
 -10   4  10       24.44       25.54      1.47 o 
  -9   4  10       37.41       40.56      1.67 o 
  -8   4  10        6.34        6.01      1.20 o 
  -7   4  10       24.20       26.53      0.78 o 
  -6   4  10       16.39       14.43      0.83 o 
  -5   4  10       54.65       46.48      1.02 o 
  -4   4  10        8.23        9.34      0.81 o 
  -3   4  10       10.66       10.13      0.80 o 
  -2   4  10       38.39       36.89      0.93 o 
  -1   4  10       35.01       36.34      0.84 o 
   0   4  10       86.30       78.66      1.13 o 
   1   4  10        1.10        1.66      0.50 o 
   2   4  10       23.56       22.19      0.92 o 
   3   4  10       37.16       35.77      1.08 o 
   4   4  10        6.85        8.05      0.89 o 
   5   4  10        4.97        4.98      0.87 o 
   6   4  10        0.85        0.60      1.04 o 
   7   4  10       12.65       11.29      1.63 o 
   8   4  10        1.10       -0.02      1.57 o 
   9   4  10        0.10        0.78      1.83 o 
 -11   5  10        3.45        3.22      1.45 o 
 -10   5  10        1.00        0.82      1.25 o 
  -9   5  10        0.01        0.03      1.25 o 
  -8   5  10       10.18       12.86      1.33 o 
  -7   5  10       13.46       12.58      0.85 o 
  -6   5  10        2.65        2.80      0.34 o 
  -5   5  10       58.79       60.79      1.24 o 
  -4   5  10       31.16       29.32      1.04 o 
  -3   5  10        4.68        4.03      0.76 o 
  -2   5  10        9.65        9.69      0.53 o 
  -1   5  10       23.63       20.23      0.82 o 
   0   5  10       64.77       67.43      1.01 o 
   1   5  10        7.16        6.00      0.55 o 
   2   5  10       35.27       33.15      1.06 o 
   3   5  10       72.68       76.62      1.48 o 
   4   5  10       32.60       34.44      1.37 o 
   5   5  10        9.03        9.74      1.39 o 
   6   5  10        0.50        0.69      1.29 o 
   7   5  10        0.40        1.99      1.41 o 
   8   5  10        3.70        5.81      1.67 o 
 -10   6  10        3.18        4.01      1.57 o 
  -9   6  10        0.78        1.23      1.20 o 
  -8   6  10        2.91        1.28      1.28 o 
  -7   6  10       11.78       14.37      1.15 o 
  -6   6  10       27.91       27.80      1.06 o 
  -5   6  10        3.58        2.63      0.68 o 
  -4   6  10       21.73       20.43      0.74 o 
  -3   6  10        0.24        0.92      0.61 o 
  -2   6  10       72.56       69.77      1.20 o 
  -1   6  10       23.34       20.38      0.90 o 
   0   6  10        5.56        7.09      0.72 o 
   1   6  10       35.59       31.63      0.81 o 
   2   6  10       34.68       35.83      1.17 o 
   3   6  10        5.82        5.36      0.97 o 
   4   6  10        4.39        4.79      1.26 o 
   5   6  10        9.90        8.96      1.33 o 
   6   6  10        3.95        4.69      1.35 o 
   7   6  10        0.51        1.07      1.40 o 
   8   6  10        0.11        0.43      1.57 o 
  -9   7  10        3.36        4.05      1.61 o 
  -8   7  10        4.89        3.90      1.36 o 
  -7   7  10        1.81        2.46      1.20 o 
  -6   7  10       20.19       19.71      1.31 o 
  -5   7  10        0.79       -1.10      1.10 o 
  -4   7  10       18.25       15.36      1.07 o 
  -3   7  10       13.46       11.74      0.93 o 
  -2   7  10       41.88       38.90      1.14 o 
  -1   7  10       31.49       33.82      1.25 o 
   0   7  10       11.48       11.83      0.94 o 
   1   7  10       14.45       18.30      0.81 o 
   2   7  10        1.26        1.29      1.03 o 
   3   7  10        0.72       -0.21      1.15 o 
   4   7  10       13.51       15.81      1.42 o 
   5   7  10        1.21       -0.16      1.23 o 
   6   7  10        0.10        0.84      1.29 o 
   7   7  10        2.02        1.11      1.67 o 
  -8   8  10        0.13        0.47      1.46 o 
  -7   8  10        0.55       -0.21      1.33 o 
  -6   8  10       10.40       12.06      1.40 o 
  -5   8  10        0.87        1.01      1.28 o 
  -4   8  10        1.79        2.58      1.21 o 
  -3   8  10        5.11        6.59      1.18 o 
  -2   8  10        4.60        4.19      1.02 o 
  -1   8  10        2.60        2.14      0.98 o 
   0   8  10        2.12        3.92      1.04 o 
   1   8  10        4.15        3.61      1.08 o 
   2   8  10        0.21        0.71      1.09 o 
   3   8  10        1.32        1.52      1.25 o 
   4   8  10        1.61        2.66      1.41 o 
   5   8  10        2.96        1.45      1.63 o 
  -6   9  10        0.33       -0.06      1.49 o 
  -5   9  10        0.15        0.71      1.41 o 
  -4   9  10        2.97        3.63      1.57 o 
  -3   9  10        0.16        1.03      1.41 o 
  -2   9  10        1.06       -0.46      1.42 o 
  -1   9  10        3.39        3.37      1.34 o 
   0   9  10        2.01        1.32      1.27 o 
   1   9  10        0.24        1.87      1.14 o 
   2   9  10        1.33       -0.33      1.28 o 
   3   9  10        0.24       -1.49      1.49 o 
   4   9  10        1.23        1.97      1.54 o 
  -3  10  10        1.82        1.20      1.87 o 
  -2  10  10        2.66        3.26      1.62 o 
  -1  10  10        2.76        3.72      1.75 o 
   0  10  10        0.17       -1.39      1.75 o 
 -12   0  11        3.50        4.74      2.14 o 
 -11   0  11       16.05       16.77      2.67 o 
 -10   0  11        4.64        6.06      1.77 o 
  -9   0  11        0.04        0.09      1.77 o 
  -8   0  11      133.08      150.97      2.54 o 
  -7   0  11       21.51       22.42      1.15 o 
  -6   0  11        0.89        0.78      0.66 o 
  -5   0  11       42.78       42.58      0.96 o 
  -4   0  11        9.62        8.99      0.52 o 
  -3   0  11       73.76       79.34      1.60 o 
  -2   0  11        3.68        1.76      0.54 o 
  -1   0  11       17.42       14.85      1.02 o 
   0   0  11        2.66        2.25      0.84 o 
   1   0  11       50.40       51.46      1.37 o 
   2   0  11        0.00        0.45      0.85 o 
   3   0  11        1.99        2.42      0.80 o 
   4   0  11       12.92       12.64      0.66 o 
   5   0  11        7.15        4.77      0.86 o 
   6   0  11        0.08       -0.96      1.28 o 
   7   0  11       39.58       43.41      1.97 o 
   8   0  11       22.96       26.15      1.90 o 
   9   0  11        0.91        2.37      2.39 o 
 -12   1  11        0.14       -0.08      1.54 o 
 -11   1  11        6.69        7.81      1.55 o 
 -10   1  11        2.36        2.37      1.22 o 
  -9   1  11       18.50       18.44      1.51 o 
  -8   1  11       21.09       21.73      1.00 o 
  -7   1  11       15.45       14.67      0.91 o 
  -6   1  11        4.32        6.28      0.63 o 
  -5   1  11       33.56       37.15      0.90 o 
  -4   1  11       96.50       91.44      1.12 o 
  -3   1  11       31.01       27.67      0.68 o 
  -2   1  11      284.35      298.43      2.62 o 
  -1   1  11        2.72        3.63      0.55 o 
   0   1  11       35.93       33.56      0.89 o 
   1   1  11       34.86       30.23      0.91 o 
   2   1  11       79.29       79.65      1.08 o 
   3   1  11       39.40       37.42      0.88 o 
   4   1  11       13.56       14.31      0.54 o 
   5   1  11       25.48       26.82      0.89 o 
   6   1  11       42.75       42.31      1.32 o 
   7   1  11       12.98       12.49      1.12 o 
   8   1  11        1.07        1.25      1.03 o 
   9   1  11        2.02        1.68      1.48 o 
 -12   2  11        1.73       -0.13      1.75 o 
 -11   2  11        8.96        7.78      1.56 o 
 -10   2  11        3.91        3.60      1.28 o 
  -9   2  11        0.18       -0.20      1.20 o 
  -8   2  11        1.90        1.47      1.08 o 
  -7   2  11        6.09        3.32      0.88 o 
  -6   2  11       26.86       26.61      1.07 o 
  -5   2  11       49.14       46.97      1.08 o 
  -4   2  11       57.80       59.89      1.27 o 
  -3   2  11      114.92      113.00      1.86 o 
  -2   2  11       26.27       23.05      0.77 o 
  -1   2  11       32.86       26.79      0.90 o 
   0   2  11        2.22        3.04      0.61 o 
   1   2  11       30.00       25.92      0.86 o 
   2   2  11       60.24       64.99      1.13 o 
   3   2  11        5.55        4.95      0.42 o 
   4   2  11       11.64       10.44      0.74 o 
   5   2  11        2.69        3.82      0.86 o 
   6   2  11        4.28        3.95      0.91 o 
   7   2  11        0.86        0.72      0.96 o 
   8   2  11        3.91        6.39      1.20 o 
   9   2  11        0.84        0.37      1.69 o 
 -11   3  11        8.33        7.90      1.63 o 
 -10   3  11        5.10        5.86      1.32 o 
  -9   3  11        2.90        3.82      1.32 o 
  -8   3  11        1.22        0.31      1.24 o 
  -7   3  11       40.66       34.81      1.50 o 
  -6   3  11        2.75        4.66      0.84 o 
  -5   3  11        2.71        1.20      0.86 o 
  -4   3  11       22.24       21.11      1.09 o 
  -3   3  11       10.99        8.35      0.78 o 
  -2   3  11        6.90        5.43      0.74 o 
  -1   3  11        3.88        4.31      0.55 o 
   0   3  11       41.17       40.85      0.73 o 
   1   3  11        9.04        7.89      0.62 o 
   2   3  11        0.63        0.68      0.39 o 
   3   3  11        1.34        2.42      0.79 o 
   4   3  11       15.19       13.96      0.81 o 
   5   3  11        1.91        1.73      0.95 o 
   6   3  11        6.76        8.76      1.14 o 
   7   3  11        2.66        2.58      1.20 o 
   8   3  11        2.71        5.07      1.73 o 
   9   3  11        0.04        0.33      1.69 o 
 -11   4  11        2.50        1.85      1.55 o 
 -10   4  11        3.52        3.80      1.35 o 
  -9   4  11        6.89        6.44      1.31 o 
  -8   4  11        3.35        4.62      1.18 o 
  -7   4  11        2.44        2.35      0.98 o 
  -6   4  11       12.26       11.33      1.06 o 
  -5   4  11       11.57        9.83      0.85 o 
  -4   4  11       29.21       30.40      1.27 o 
  -3   4  11        2.80        2.50      0.74 o 
  -2   4  11        5.63        6.73      0.73 o 
  -1   4  11      130.62      135.88      1.38 o 
   0   4  11       44.05       36.42      0.89 o 
   1   4  11        2.13        1.75      0.52 o 
   2   4  11        4.66        3.97      0.79 o 
   3   4  11       59.04       64.01      1.52 o 
   4   4  11       35.87       37.49      1.42 o 
   5   4  11        9.27        9.81      1.25 o 
   6   4  11        0.52        0.43      1.39 o 
   7   4  11        0.38       -0.52      1.55 o 
   8   4  11        0.30       -0.92      1.85 o 
 -10   5  11        7.02        6.94      1.35 o 
  -9   5  11        3.69        3.79      1.30 o 
  -8   5  11        4.29        5.44      1.20 o 
  -7   5  11       43.16       45.96      1.51 o 
  -6   5  11        9.21       11.57      1.14 o 
  -5   5  11        0.31        0.54      1.03 o 
  -4   5  11        6.84        6.01      0.86 o 
  -3   5  11       19.39       20.91      0.89 o 
  -2   5  11        3.58        2.83      0.68 o 
  -1   5  11        5.73        5.39      0.79 o 
   0   5  11       11.14       12.13      0.81 o 
   1   5  11       14.18       11.56      0.59 o 
   2   5  11       26.51       27.56      1.21 o 
   3   5  11        7.39        6.07      1.06 o 
   4   5  11        0.60        0.19      1.07 o 
   5   5  11        0.78       -0.74      1.28 o 
   6   5  11        2.47        3.04      1.44 o 
   7   5  11        4.21        5.93      1.66 o 
   8   5  11        0.42       -1.86      1.98 o 
 -10   6  11        2.51        3.50      1.66 o 
  -9   6  11        0.13        1.16      1.26 o 
  -8   6  11        0.00       -0.41      1.20 o 
  -7   6  11        1.42        1.36      1.20 o 
  -6   6  11       14.81       14.58      1.28 o 
  -5   6  11        9.52       10.64      1.19 o 
  -4   6  11        5.62        3.86      0.96 o 
  -3   6  11        1.71        1.93      0.95 o 
  -2   6  11        8.37        5.88      0.63 o 
  -1   6  11       16.92       15.68      0.84 o 
   0   6  11       16.72       14.27      0.66 o 
   1   6  11       22.54       26.69      1.24 o 
   2   6  11       18.07       20.05      1.31 o 
   3   6  11        9.60        9.14      1.18 o 
   4   6  11        4.76        6.68      1.27 o 
   5   6  11        7.02        7.61      1.26 o 
   6   6  11        0.19        1.54      1.46 o 
   7   6  11        3.41        4.04      1.69 o 
  -9   7  11        1.49        1.27      1.63 o 
  -8   7  11        0.63        1.18      1.34 o 
  -7   7  11        8.45        9.17      1.32 o 
  -6   7  11        4.05        4.92      1.13 o 
  -5   7  11       13.44       14.66      1.23 o 
  -4   7  11       12.78       13.36      1.33 o 
  -3   7  11       14.08       16.62      1.59 o 
  -2   7  11        0.79       -0.01      1.06 o 
  -1   7  11       12.02       14.34      1.06 o 
   0   7  11       20.84       24.65      1.22 o 
   1   7  11       11.23       11.69      1.14 o 
   2   7  11        0.81        0.19      1.12 o 
   3   7  11        6.89        6.51      1.23 o 
   4   7  11        2.09        2.38      1.27 o 
   5   7  11        1.02        1.24      1.37 o 
   6   7  11        4.63        4.60      1.73 o 
  -7   8  11        3.66        3.81      1.53 o 
  -6   8  11        5.80        5.52      1.54 o 
  -5   8  11       18.11       21.48      1.63 o 
  -4   8  11        0.14       -0.21      1.27 o 
  -3   8  11        0.87        1.28      1.21 o 
  -2   8  11        1.33        0.18      1.25 o 
  -1   8  11        0.62        1.13      1.15 o 
   0   8  11        1.68        1.66      1.19 o 
   1   8  11        2.90        3.23      1.22 o 
   2   8  11        3.69        3.46      1.14 o 
   3   8  11        1.08        0.86      1.26 o 
   4   8  11        3.17        3.55      1.44 o 
  -5   9  11        0.30        0.98      1.66 o 
  -4   9  11        1.71        2.69      1.66 o 
  -3   9  11        1.21        1.23      1.39 o 
  -2   9  11        0.07        0.21      1.33 o 
  -1   9  11        0.07        0.37      1.38 o 
   0   9  11        1.34        0.14      1.31 o 
   1   9  11        0.90        0.34      1.46 o 
   2   9  11        2.24        2.43      1.51 o 
 -11   0  12        0.50       -0.19      2.42 o 
 -10   0  12        0.23        0.14      1.84 o 
  -9   0  12       12.50       13.02      2.36 o 
  -8   0  12        0.55        1.23      1.74 o 
  -7   0  12       54.83       50.90      1.71 o 
  -6   0  12       47.14       47.41      1.59 o 
  -5   0  12        7.16        6.01      1.06 o 
  -4   0  12        6.56        5.21      0.89 o 
  -3   0  12       13.29        9.75      0.88 o 
  -2   0  12        7.65        7.86      0.63 o 
  -1   0  12        1.90        4.35      0.77 o 
   0   0  12        0.00        0.10      0.95 o 
   1   0  12       13.57       12.59      1.05 o 
   2   0  12       14.94       10.60      1.06 o 
   3   0  12        9.40        8.74      0.95 o 
   4   0  12        9.78        9.17      1.13 o 
   5   0  12        3.70        3.48      0.97 o 
   6   0  12        7.63        8.64      1.85 o 
   7   0  12        0.00       -0.72      1.76 o 
   8   0  12        7.97       10.18      1.93 o 
 -11   1  12        2.62        4.05      1.56 o 
 -10   1  12       19.96       22.57      1.77 o 
  -9   1  12        5.86        7.42      1.33 o 
  -8   1  12       28.52       28.02      1.34 o 
  -7   1  12        7.86        9.16      0.86 o 
  -6   1  12       17.92       17.97      0.77 o 
  -5   1  12       24.60       29.54      0.87 o 
  -4   1  12       88.98       94.56      1.19 o 
  -3   1  12       16.70       14.50      0.48 o 
  -2   1  12       32.98       32.49      1.09 o 
  -1   1  12        3.72        3.33      0.44 o 
   0   1  12       14.55       14.29      0.79 o 
   1   1  12        4.92        3.93      0.71 o 
   2   1  12       53.03       57.98      1.18 o 
   3   1  12        1.42        0.32      0.63 o 
   4   1  12       17.55       15.74      0.74 o 
   5   1  12       30.17       29.58      1.00 o 
   6   1  12       17.73       17.12      1.47 o 
   7   1  12       17.58       17.76      1.52 o 
   8   1  12        5.50        5.95      1.36 o 
 -11   2  12        7.48        8.60      1.84 o 
 -10   2  12        0.19        0.24      1.63 o 
  -9   2  12        4.21        1.94      1.23 o 
  -8   2  12       19.77       20.48      1.38 o 
  -7   2  12        2.55        2.64      1.03 o 
  -6   2  12       27.45       25.39      0.83 o 
  -5   2  12       29.22       29.44      1.03 o 
  -4   2  12      104.07       99.73      1.57 o 
  -3   2  12       43.74       42.29      0.92 o 
  -2   2  12       56.06       49.49      1.21 o 
  -1   2  12        4.95        5.95      0.88 o 
   0   2  12       20.71       21.46      0.84 o 
   1   2  12       22.95       19.36      0.94 o 
   2   2  12       30.26       29.82      0.96 o 
   3   2  12        6.55        6.14      0.63 o 
   4   2  12        2.99        1.96      0.60 o 
   5   2  12        7.31        7.37      0.93 o 
   6   2  12        2.77        2.88      1.21 o 
   7   2  12        8.31       10.04      1.50 o 
   8   2  12        0.51        2.83      1.63 o 
 -11   3  12        3.73        3.42      1.92 o 
 -10   3  12        4.84        5.69      1.32 o 
  -9   3  12        0.63        1.55      1.26 o 
  -8   3  12        5.20        4.65      1.11 o 
  -7   3  12        5.86        7.92      1.01 o 
  -6   3  12        0.13        0.01      0.92 o 
  -5   3  12        1.41        3.25      0.91 o 
  -4   3  12       28.23       29.38      1.20 o 
  -3   3  12       13.53       11.80      0.80 o 
  -2   3  12       14.74       15.14      0.78 o 
  -1   3  12       32.61       31.36      0.90 o 
   0   3  12       76.06       69.02      1.26 o 
   1   3  12       15.00       15.87      0.82 o 
   2   3  12       12.23        9.80      0.52 o 
   3   3  12       28.19       27.78      1.34 o 
   4   3  12        2.94        3.25      1.03 o 
   5   3  12        5.66        7.11      1.20 o 
   6   3  12        5.58        5.78      1.31 o 
   7   3  12        3.85        3.82      1.38 o 
   8   3  12        0.03        0.91      1.72 o 
 -10   4  12        4.20        3.09      1.37 o 
  -9   4  12        5.33        4.55      1.40 o 
  -8   4  12        2.79        2.79      1.16 o 
  -7   4  12        2.78        3.63      0.99 o 
  -6   4  12        2.94        2.34      1.00 o 
  -5   4  12        6.23        5.89      0.99 o 
  -4   4  12        9.25        9.82      0.97 o 
  -3   4  12       29.75       30.00      1.12 o 
  -2   4  12       19.02       19.09      0.96 o 
  -1   4  12       13.51       12.02      0.61 o 
   0   4  12       26.29       31.20      1.09 o 
   1   4  12       11.47       12.14      0.70 o 
   2   4  12        1.73        0.87      1.11 o 
   3   4  12        0.75        1.18      1.15 o 
   4   4  12        5.94        5.46      1.25 o 
   5   4  12        5.45        7.79      1.39 o 
   6   4  12        0.40        1.20      1.61 o 
   7   4  12        2.35        2.54      1.82 o 
 -10   5  12        2.39        3.13      1.39 o 
  -9   5  12        6.06        6.41      1.36 o 
  -8   5  12        1.25        0.95      1.20 o 
  -7   5  12        0.78        0.27      1.05 o 
  -6   5  12        7.57        6.82      1.13 o 
  -5   5  12        1.23        2.04      1.06 o 
  -4   5  12       11.80       11.83      1.21 o 
  -3   5  12        0.15        0.19      0.93 o 
  -2   5  12       15.07       17.84      1.11 o 
  -1   5  12       11.87       12.07      0.97 o 
   0   5  12       28.61       24.98      1.21 o 
   1   5  12       34.16       33.17      1.62 o 
   2   5  12        4.19        7.08      1.26 o 
   3   5  12        3.90        2.87      1.32 o 
   4   5  12        0.28        0.14      1.26 o 
   5   5  12        0.31        0.37      1.51 o 
   6   5  12        0.83        0.40      1.58 o 
   7   5  12        2.14        2.68      1.92 o 
  -9   6  12        0.26        1.21      1.41 o 
  -8   6  12        9.41        9.77      1.39 o 
  -7   6  12        0.00        0.09      1.22 o 
  -6   6  12        1.16        0.47      1.12 o 
  -5   6  12        7.04        7.51      1.22 o 
  -4   6  12       32.63       34.44      1.50 o 
  -3   6  12        2.95        4.10      1.33 o 
  -2   6  12        1.16        1.71      1.14 o 
  -1   6  12        8.84        9.92      1.12 o 
   0   6  12        0.45        0.50      1.23 o 
   1   6  12        0.68        0.85      1.25 o 
   2   6  12        8.20        8.84      1.22 o 
   3   6  12        0.16        0.46      1.18 o 
   4   6  12        2.27        2.76      1.40 o 
   5   6  12        1.31        1.04      1.45 o 
   6   6  12        2.32        2.50      1.79 o 
  -8   7  12        0.10       -0.22      1.42 o 
  -7   7  12        6.26        6.62      1.54 o 
  -6   7  12        0.23        1.36      1.21 o 
  -5   7  12        0.42        0.88      1.21 o 
  -4   7  12       11.44       12.21      1.40 o 
  -3   7  12        4.98        5.12      1.37 o 
  -2   7  12        8.47        8.03      1.25 o 
  -1   7  12       10.51        8.18      1.22 o 
   0   7  12        6.55        6.14      1.27 o 
   1   7  12        3.61        4.47      1.30 o 
   2   7  12        2.19        1.62      1.35 o 
   3   7  12        0.44       -0.41      1.28 o 
   4   7  12        1.37        1.45      1.39 o 
  -6   8  12        7.43        8.81      1.66 o 
  -5   8  12        4.59        5.88      1.41 o 
  -4   8  12        6.85        6.43      1.53 o 
  -3   8  12        4.59        4.76      1.43 o 
  -2   8  12        0.26        0.05      1.32 o 
  -1   8  12        4.59        5.36      1.38 o 
   0   8  12        0.57        0.03      1.28 o 
   1   8  12        1.80        2.62      1.23 o 
   2   8  12        0.77       -0.75      1.28 o 
   3   8  12        0.39        1.13      1.56 o 
 -11   0  13        0.01       -0.78      2.40 o 
 -10   0  13        7.62       13.93      2.15 o 
  -9   0  13       25.37       27.31      2.94 o 
  -8   0  13        0.56        0.92      1.61 o 
  -7   0  13        0.08       -0.12      1.06 o 
  -6   0  13       10.18        9.23      1.27 o 
  -5   0  13       14.64       15.92      1.33 o 
  -4   0  13       29.39       25.61      1.17 o 
  -3   0  13       21.43       20.55      1.76 o 
  -2   0  13       10.28       10.80      0.69 o 
  -1   0  13       14.78       15.94      0.95 o 
   0   0  13        3.93        5.44      0.98 o 
   1   0  13        2.77        2.79      1.15 o 
   2   0  13       49.11       44.24      1.94 o 
   3   0  13        2.04        2.73      1.17 o 
   4   0  13        1.47        0.36      1.11 o 
   5   0  13       14.30       16.14      2.19 o 
   6   0  13        9.84       13.31      2.30 o 
   7   0  13        1.18        1.48      1.95 o 
 -11   1  13        0.30        0.07      1.79 o 
 -10   1  13        5.03        4.60      1.48 o 
  -9   1  13       23.05       24.64      1.66 o 
  -8   1  13       17.66       17.81      1.57 o 
  -7   1  13       11.24       10.23      1.23 o 
  -6   1  13        0.01        0.11      0.80 o 
  -5   1  13        7.10        8.18      0.70 o 
  -4   1  13       96.53      106.01      1.39 o 
  -3   1  13       27.13       31.91      1.10 o 
  -2   1  13       65.01       60.68      1.35 o 
  -1   1  13       10.60       10.53      0.59 o 
   0   1  13       28.24       29.94      0.99 o 
   1   1  13        2.56        2.19      0.85 o 
   2   1  13        0.55        0.36      0.83 o 
   3   1  13       18.10       22.07      1.14 o 
   4   1  13        2.12        1.30      0.99 o 
   5   1  13        7.56        8.75      1.24 o 
   6   1  13        3.55        4.38      1.32 o 
   7   1  13        0.96        0.38      1.41 o 
 -10   2  13        5.35        5.93      1.53 o 
  -9   2  13        2.82        1.56      1.51 o 
  -8   2  13        2.14        1.39      1.38 o 
  -7   2  13        3.17        4.00      1.05 o 
  -6   2  13        2.74        5.49      0.97 o 
  -5   2  13       11.38       13.84      0.93 o 
  -4   2  13       32.24       31.84      0.94 o 
  -3   2  13       63.41       53.47      1.02 o 
  -2   2  13       14.65       14.42      0.97 o 
  -1   2  13        0.46       -0.08      0.91 o 
   0   2  13       17.17       14.52      1.12 o 
   1   2  13        9.08        8.46      1.10 o 
   2   2  13       11.47       10.38      1.02 o 
   3   2  13       16.14       19.36      1.19 o 
   4   2  13        4.92        5.28      1.12 o 
   5   2  13        2.34        2.43      1.12 o 
   6   2  13        3.63        4.00      1.46 o 
   7   2  13        3.37        4.03      1.54 o 
 -10   3  13        2.96        5.41      1.64 o 
  -9   3  13        4.29        4.17      1.50 o 
  -8   3  13        3.00        1.59      1.27 o 
  -7   3  13        2.74        1.49      1.09 o 
  -6   3  13        3.48        3.65      0.96 o 
  -5   3  13       14.91       13.03      1.09 o 
  -4   3  13        0.67        1.61      0.93 o 
  -3   3  13        9.68        9.16      1.02 o 
  -2   3  13       21.61       22.79      1.08 o 
  -1   3  13       35.31       38.59      1.47 o 
   0   3  13        0.76       -0.04      1.18 o 
   1   3  13       33.19       34.32      1.33 o 
   2   3  13        1.64        1.28      1.09 o 
   3   3  13        3.04        3.09      1.08 o 
   4   3  13        2.07        1.08      1.02 o 
   5   3  13        1.44        0.01      1.33 o 
   6   3  13        0.95        0.22      1.37 o 
   7   3  13        1.69        2.30      1.66 o 
 -10   4  13        3.96        3.94      1.47 o 
  -9   4  13        1.14        0.86      1.41 o 
  -8   4  13        2.16        0.34      1.14 o 
  -7   4  13        3.10        2.49      1.00 o 
  -6   4  13        1.95        2.29      0.99 o 
  -5   4  13        6.77        6.38      1.06 o 
  -4   4  13       10.75       10.24      1.05 o 
  -3   4  13        2.56        2.51      1.07 o 
  -2   4  13        3.61        3.98      1.11 o 
  -1   4  13       12.30       13.42      1.22 o 
   0   4  13       23.84       25.10      1.31 o 
   1   4  13        5.62        4.26      1.20 o 
   2   4  13       13.71       15.55      1.32 o 
   3   4  13        0.56        0.46      1.16 o 
   4   4  13        0.26        0.43      1.17 o 
   5   4  13        0.10       -1.15      1.29 o 
   6   4  13        5.20        6.20      1.62 o 
  -9   5  13        1.06        1.85      1.51 o 
  -8   5  13        1.86        0.79      1.33 o 
  -7   5  13        1.21        1.07      1.23 o 
  -6   5  13        0.02        1.43      1.02 o 
  -5   5  13       23.68       28.11      1.35 o 
  -4   5  13        5.18        5.55      1.11 o 
  -3   5  13        0.82        0.78      1.12 o 
  -2   5  13       12.60       11.35      1.28 o 
  -1   5  13       10.92       10.43      1.23 o 
   0   5  13        3.48        4.65      1.23 o 
   1   5  13       10.11       11.85      1.31 o 
   2   5  13       13.08       12.85      1.38 o 
   3   5  13        0.65        1.28      1.24 o 
   4   5  13        0.22        0.08      1.33 o 
   5   5  13        0.27       -0.85      1.58 o 
  -8   6  13        1.03        0.14      1.25 o 
  -7   6  13        2.90        1.96      1.40 o 
  -6   6  13        0.08        0.26      1.20 o 
  -5   6  13        0.68        0.02      1.16 o 
  -4   6  13        1.17        1.57      1.18 o 
  -3   6  13        0.87        1.64      1.17 o 
  -2   6  13        5.25        5.84      1.24 o 
  -1   6  13        9.53       11.98      1.38 o 
   0   6  13       23.33       23.28      1.51 o 
   1   6  13        3.47        3.06      1.27 o 
   2   6  13        0.61        1.10      1.29 o 
   3   6  13        3.39        4.79      1.33 o 
   4   6  13        0.53        1.12      1.52 o 
  -6   7  13        2.96        2.26      1.49 o 
  -5   7  13        2.55        3.17      1.40 o 
  -4   7  13        0.59        0.32      1.35 o 
  -3   7  13        7.86        9.07      1.32 o 
  -2   7  13        2.22        2.11      1.43 o 
  -1   7  13        2.22        1.86      1.26 o 
   0   7  13        1.91        1.45      1.36 o 
   1   7  13        0.91        1.42      1.32 o 
   2   7  13        0.97        1.75      1.43 o 
   3   7  13        3.59        5.69      1.52 o 
  -4   8  13        0.22        1.16      1.59 o 
  -3   8  13        0.88        1.73      1.46 o 
  -2   8  13        7.48        7.04      1.53 o 
  -1   8  13        1.17        0.99      1.43 o 
   0   8  13        0.15        0.64      1.46 o 
 -10   0  14        0.36       -1.31      2.66 o 
  -9   0  14       14.72       14.52      4.74 o 
  -8   0  14       13.13       13.25      2.66 o 
  -7   0  14        0.06        1.23      2.19 o 
  -6   0  14        0.45        0.10      1.59 o 
  -5   0  14       44.87       42.32      2.36 o 
  -4   0  14       23.12       26.95      1.92 o 
  -3   0  14       23.35       30.49      1.95 o 
  -2   0  14       23.30       18.82      2.46 o 
  -1   0  14        8.75       10.98      1.26 o 
   0   0  14        0.00        0.44      1.83 o 
   1   0  14        0.66        0.59      1.77 o 
   2   0  14       13.30       14.79      1.64 o 
   3   0  14        4.27        3.91      1.45 o 
   4   0  14        0.04       -0.35      1.95 o 
   5   0  14        0.24       -0.05      2.03 o 
   6   0  14        2.77        4.22      2.12 o 
 -10   1  14        0.77       -0.18      2.21 o 
  -9   1  14        0.09        0.17      1.78 o 
  -8   1  14        4.11        4.36      2.03 o 
  -7   1  14        5.40        4.37      1.76 o 
  -6   1  14       11.46       10.86      1.49 o 
  -5   1  14        0.02       -0.37      1.09 o 
  -4   1  14       24.22       24.79      1.51 o 
  -3   1  14       26.32       25.42      1.42 o 
  -2   1  14       24.04       20.06      1.23 o 
  -1   1  14        1.16        1.96      1.02 o 
   0   1  14       23.31       25.33      1.40 o 
   1   1  14        7.47        8.94      1.18 o 
   2   1  14        3.35        4.11      1.09 o 
   3   1  14        7.43        7.46      1.08 o 
   4   1  14        5.92        6.75      1.31 o 
   5   1  14        4.98        4.37      1.43 o 
   6   1  14        2.83        4.89      1.54 o 
 -10   2  14        1.02        2.08      1.76 o 
  -9   2  14        0.00        0.25      1.68 o 
  -8   2  14        1.99        4.10      1.70 o 
  -7   2  14        5.02        5.07      1.42 o 
  -6   2  14        7.68        6.16      1.48 o 
  -5   2  14        9.36        8.34      1.17 o 
  -4   2  14        9.14        8.50      1.08 o 
  -3   2  14        9.58       10.34      1.19 o 
  -2   2  14        1.45        1.79      1.13 o 
  -1   2  14       18.41       18.49      1.30 o 
   0   2  14       12.42       13.88      1.28 o 
   1   2  14        6.65        7.01      1.14 o 
   2   2  14        4.36        4.92      1.25 o 
   3   2  14        3.28        3.61      1.21 o 
   4   2  14        0.28       -1.28      1.28 o 
   5   2  14        2.06        2.37      1.49 o 
   6   2  14        1.03        2.41      1.56 o 
  -9   3  14        0.41        0.74      1.68 o 
  -8   3  14        0.74        2.27      1.66 o 
  -7   3  14        0.03       -1.06      1.49 o 
  -6   3  14        1.78        0.28      1.25 o 
  -5   3  14        3.23        4.16      1.05 o 
  -4   3  14        4.07        4.33      1.17 o 
  -3   3  14        0.49        0.51      1.09 o 
  -2   3  14        3.59        2.50      1.09 o 
  -1   3  14       15.82       15.96      1.23 o 
   0   3  14        3.61        4.42      1.12 o 
   1   3  14       22.58       19.83      1.66 o 
   2   3  14        3.37        4.78      1.28 o 
   3   3  14        1.49        1.42      1.27 o 
   4   3  14        0.12        0.76      1.32 o 
   5   3  14        2.08        3.01      1.41 o 
   6   3  14        0.07        0.03      1.55 o 
  -9   4  14        0.23       -1.06      1.68 o 
  -8   4  14        0.01        0.64      1.66 o 
  -7   4  14        1.45        2.05      1.44 o 
  -6   4  14        2.27        1.02      1.15 o 
  -5   4  14        5.93        6.08      1.16 o 
  -4   4  14        0.45        1.11      1.16 o 
  -3   4  14       26.09       27.19      1.41 o 
  -2   4  14       16.38       17.79      1.37 o 
  -1   4  14        0.33        0.31      1.13 o 
   0   4  14        7.55        8.75      1.52 o 
   1   4  14        0.89        1.78      1.23 o 
   2   4  14        1.84        1.63      1.16 o 
   3   4  14        2.89        2.92      1.22 o 
   4   4  14        0.11       -0.24      1.53 o 
   5   4  14        0.22       -0.32      1.43 o 
  -8   5  14        1.77        2.40      1.63 o 
  -7   5  14        1.07        0.46      1.46 o 
  -6   5  14        0.44        0.60      1.17 o 
  -5   5  14        0.39        0.12      1.18 o 
  -4   5  14        5.36        6.39      1.21 o 
  -3   5  14        0.44       -1.12      1.24 o 
  -2   5  14       27.58       32.11      1.59 o 
  -1   5  14        8.27        8.21      1.48 o 
   0   5  14        9.10        9.72      1.38 o 
   1   5  14        0.92        1.21      1.31 o 
   2   5  14        0.58        1.26      1.30 o 
   3   5  14        1.84        2.38      1.33 o 
   4   5  14        1.63        2.54      1.59 o 
  -6   6  14        3.38        5.04      1.38 o 
  -5   6  14        0.83        0.20      1.26 o 
  -4   6  14        1.29        2.66      1.28 o 
  -3   6  14        0.17       -0.53      1.28 o 
  -2   6  14        1.75        2.34      1.43 o 
  -1   6  14        6.43        7.83      1.57 o 
   0   6  14        0.56        1.56      1.27 o 
   1   6  14        0.95        0.99      1.25 o 
   2   6  14        2.26        3.24      1.31 o 
   3   6  14        2.53        3.91      1.37 o 
  -4   7  14        2.29       -0.09      1.41 o 
  -3   7  14        2.81        2.25      1.44 o 
  -2   7  14        4.49        4.04      1.53 o 
  -1   7  14        4.72        3.83      1.43 o 
   0   7  14        0.45        1.11      1.30 o 
   1   7  14        0.08        0.32      1.37 o 
  -9   0  15        3.99        2.54      3.46 o 
  -8   0  15        0.64        0.19      2.47 o 
  -7   0  15        4.77        3.86      2.63 o 
  -6   0  15        4.96        4.59      2.39 o 
  -5   0  15        6.65        6.38      1.85 o 
  -4   0  15       25.54       27.75      2.42 o 
  -3   0  15        8.32        8.76      2.00 o 
  -2   0  15        6.68        5.54      1.98 o 
  -1   0  15       22.75       23.39      2.32 o 
   0   0  15        3.01        2.39      1.91 o 
   1   0  15        1.26        1.70      1.78 o 
   2   0  15        1.21        2.15      1.43 o 
   3   0  15        4.92        6.97      2.85 o 
   4   0  15        1.67        2.79      1.98 o 
   5   0  15        0.26       -0.68      2.12 o 
  -9   1  15        0.42        0.17      1.88 o 
  -8   1  15        1.31       -0.86      2.00 o 
  -7   1  15        0.98        1.42      1.63 o 
  -6   1  15        6.44        7.56      1.83 o 
  -5   1  15       31.35       34.45      1.98 o 
  -4   1  15        3.52        3.39      1.38 o 
  -3   1  15        6.27        9.14      1.43 o 
  -2   1  15        1.88        2.71      1.32 o 
  -1   1  15        3.57        3.41      1.18 o 
   0   1  15        0.44        1.28      1.19 o 
   1   1  15        5.77        6.65      1.25 o 
   2   1  15        1.12        1.35      1.27 o 
   3   1  15        0.95        0.69      1.39 o 
   4   1  15        2.42        2.26      1.57 o 
   5   1  15        5.44        7.06      1.66 o 
  -9   2  15        1.36        0.45      1.93 o 
  -8   2  15        0.31       -1.26      1.65 o 
  -7   2  15        0.01       -1.32      1.67 o 
  -6   2  15        2.66        2.13      1.53 o 
  -5   2  15        8.70        7.53      1.42 o 
  -4   2  15        4.30        4.72      1.40 o 
  -3   2  15        0.89        3.04      1.32 o 
  -2   2  15        0.84        0.89      1.26 o 
  -1   2  15       18.00       19.73      1.57 o 
   0   2  15        0.80        0.04      1.00 o 
   1   2  15        4.97        5.01      1.34 o 
   2   2  15        0.07        0.94      1.30 o 
   3   2  15        1.02        0.96      1.45 o 
   4   2  15        5.52        4.02      1.67 o 
   5   2  15        5.21        6.48      1.73 o 
  -8   3  15        0.19        0.40      1.76 o 
  -7   3  15        0.11        0.98      1.70 o 
  -6   3  15        1.77        2.83      1.27 o 
  -5   3  15        5.80        5.44      1.33 o 
  -4   3  15        0.77       -0.48      1.40 o 
  -3   3  15        3.61        2.26      1.29 o 
  -2   3  15        4.99        7.26      1.34 o 
  -1   3  15        2.18        2.60      1.17 o 
   0   3  15        4.56        5.45      1.38 o 
   1   3  15        2.26        4.26      1.54 o 
   2   3  15        4.90        4.00      1.54 o 
   3   3  15        0.08       -0.91      1.64 o 
   4   3  15        0.52       -0.01      1.49 o 
  -7   4  15        0.29       -0.81      1.91 o 
  -6   4  15        3.04        2.96      1.32 o 
  -5   4  15        0.41        1.71      1.30 o 
  -4   4  15        4.71        7.20      1.38 o 
  -3   4  15       12.41       10.87      1.44 o 
  -2   4  15       20.53       20.63      1.46 o 
  -1   4  15        6.66        5.82      1.37 o 
   0   4  15        5.80        7.31      1.51 o 
   1   4  15        0.96        0.73      1.46 o 
   2   4  15        3.87        5.31      1.37 o 
   3   4  15        1.44       -0.07      1.50 o 
  -6   5  15        1.80        0.93      1.55 o 
  -5   5  15        1.93        2.34      1.34 o 
  -4   5  15        2.66        2.55      1.35 o 
  -3   5  15        0.15        0.47      1.37 o 
  -2   5  15        1.46        1.70      1.50 o 
  -1   5  15       10.60       16.51      1.77 o 
   0   5  15        3.22        2.31      1.44 o 
   1   5  15        0.09       -0.14      1.40 o 
   2   5  15        0.67        1.01      1.44 o 
  -4   6  15        0.18        0.96      1.52 o 
  -3   6  15        1.50        1.86      1.50 o 
  -2   6  15        3.01        4.94      1.42 o 
  -1   6  15        0.98        2.42      1.49 o 
   0   6  15        1.73        3.19      1.50 o 
  -7   0  16        2.62        3.93      2.70 o 
  -6   0  16        1.24        2.02      2.62 o 
  -5   0  16        0.74        0.01      2.32 o 
  -4   0  16        0.01       -1.08      1.94 o 
  -3   0  16        4.42        6.14      2.01 o 
  -2   0  16        0.02        0.86      1.86 o 
  -1   0  16        1.16       -0.28      1.78 o 
   0   0  16        3.26        2.70      1.85 o 
   1   0  16        0.70        0.48      1.86 o 
   2   0  16        0.42       -0.51      2.27 o 
   3   0  16        0.16       -0.17      2.16 o 
  -7   1  16        0.62        0.23      1.86 o 
  -6   1  16        6.28        8.13      1.83 o 
  -5   1  16        4.60        5.39      1.64 o 
  -4   1  16       17.78       21.81      1.51 o 
  -3   1  16        3.36        1.93      1.42 o 
  -2   1  16        2.76        2.94      1.46 o 
  -1   1  16        2.16        3.46      1.39 o 
   0   1  16        0.07       -0.10      1.32 o 
   1   1  16        3.68        4.12      1.43 o 
   2   1  16        0.85        0.79      1.71 o 
   3   1  16        0.03       -1.00      1.88 o 
  -7   2  16        0.03        0.15      1.83 o 
  -6   2  16        1.28        3.00      2.00 o 
  -5   2  16        1.17        0.15      1.37 o 
  -4   2  16        0.87        0.33      1.38 o 
  -3   2  16        0.73        0.86      1.34 o 
  -2   2  16        3.74        4.94      1.25 o 
  -1   2  16        2.28        2.54      1.60 o 
   0   2  16        5.45        6.39      1.54 o 
   1   2  16        0.59        0.30      1.48 o 
   2   2  16        0.76        1.95      1.55 o 
   3   2  16        0.52       -0.07      1.73 o 
  -6   3  16        1.25        0.26      1.44 o 
  -5   3  16        0.22        1.75      1.34 o 
  -4   3  16        2.51        3.50      1.48 o 
  -3   3  16        3.89        4.14      1.32 o 
  -2   3  16        6.38        5.23      1.60 o 
  -1   3  16        8.44       10.96      1.69 o 
   0   3  16        2.05        1.73      1.51 o 
   1   3  16        0.51        0.82      1.65 o 
   2   3  16        1.72        2.49      1.76 o 
  -5   4  16        0.52        0.04      1.39 o 
  -4   4  16        0.05        0.56      1.36 o 
  -3   4  16        3.92        4.45      1.68 o 
  -2   4  16        6.90        8.06      1.72 o 
  -1   4  16        3.96        1.83      1.66 o 
   0   4  16        2.03        2.42      1.75 o 
   1   4  16        0.44       -1.70      1.70 o 
  -3   5  16        2.35        2.86      1.68 o 
  -2   5  16        0.31       -0.13      1.67 o 
  -1   5  16        2.27        1.99      1.83 o 
  -5   0  17        0.88        2.60      2.67 o 
  -4   0  17        1.80        2.98      2.65 o 
  -3   0  17        8.14        7.13      2.15 o 
  -2   0  17        2.82        3.47      2.08 o 
  -1   0  17        2.19        2.38      1.89 o 
   0   0  17        0.15       -1.78      2.77 o 
   1   0  17        2.53        4.87      2.62 o 
  -5   1  17        3.48        5.16      1.81 o 
  -4   1  17        3.46        1.19      1.70 o 
  -3   1  17        2.75        1.36      1.54 o 
  -2   1  17        2.42        1.40      1.43 o 
  -1   1  17        0.22       -0.15      1.60 o 
   0   1  17        0.29        1.47      1.46 o 
   1   1  17        0.60       -0.16      1.74 o 
  -5   2  17        2.12        1.69      1.69 o 
  -4   2  17        5.02        6.90      1.56 o 
  -3   2  17        2.43        2.05      1.54 o 
  -2   2  17        1.94        3.05      1.57 o 
  -1   2  17        3.37        4.92      1.74 o 
   0   2  17        1.64        1.61      1.64 o 
  -3   3  17        0.97        1.07      1.57 o 
  -2   3  17        2.08        4.49      1.66 o 
  -1   3  17        1.51        2.33      1.71 o 
                                                 
